# Supplementary material for: Longitudinal transcriptional analysis of peripheral blood leukocytes in COVID-19 convalescent donors
Source: J Transl Med. 2022 Dec 12;20:587. doi: 10.1186/s12967-022-03751-7 (PMC9742656; doi:10.1186/s12967-022-03751-7)
Supplement: Supplementary file 2 — Additional file 2: Table S2. Genes detected by the nCounter@ Human TCR diversity panel. [file 12967_2022_3751_MOESM2_ESM.xlsx]

## Sheet: Gene and Probe Details
Official Symbol	Accession	Alias / Previous Symbol	Target Sequence	Official Full Name	Other targets or Isoform Information
CCR7	NM_001838.2	CMKBR7,EBI1;chemokine (C-C motif) receptor 7	TTCCGAAAACCAGGCCTTATCTCCAAGACCAGAGATAGTGGGGAGACTTCTTGGCTTGGTGAGGAAAAGCGGACATCAGCTGGTCAAACAAACTCTCTGA	C-C motif chemokine receptor 7
CD28	NM_001243078.1	CD28 antigen (Tp44)	GCTGCTCCTGTACCTTGGAGGTCCATTCACATGGGAAAGTATTTTGGAATGTGTCTTTTGAAGAGAGCATCAGAGTTCTTAAGGGACTGGGTAAGGCCTG	CD28 molecule
CD3D	NM_000732.4	T3D;CD3d antigen, delta polypeptide (TiT3 complex),CD3d molecule, delta (CD3-TCR complex)	TATCTACTGGATGAGTTCCGCTGGGAGATGGAACATAGCACGTTTCTCTCTGGCCTGGTACTGGCTACCCTTCTCTCGCAAGTGAGCCCCTTCAAGATAC	CD3d molecule
CD3E	NM_000733.2	CD3e antigen, epsilon polypeptide (TiT3 complex),CD3e molecule, epsilon (CD3-TCR complex)	AAGTAACAGTCCCATGAAACAAAGATGCAGTCGGGCACTCACTGGAGAGTTCTGGGCCTCTGCCTCTTATCAGTTGGCGTTTGGGGGCAAGATGGTAATG	CD3e molecule
CD3G	NM_000073.2	CD3g antigen, gamma polypeptide (TiT3 complex),CD3g molecule, gamma (CD3-TCR complex)	GAACTAAATGCAGCCACCATATCTGGCTTTCTCTTTGCTGAAATCGTCAGCATTTTCGTCCTTGCTGTTGGGGTCTACTTCATTGCTGGACAGGATGGAG	CD3g molecule
CD4	NM_000616.4	CD4 antigen (p55),T-cell surface glycoprotein CD4	TGGCAGGCGGAGAGGGCTTCCTCCTCCAAGTCTTGGATCACCTTTGACCTGAAGAACAAGGAAGTGTCTGTAAAACGGGTTACCCAGGACCCTAAGCTCC	CD4 molecule
CD40LG	NM_000074.2	HIGM1,IMD3,TNFSF5;tumor necrosis factor (ligand) superfamily, member 5 (hyper-IgM syndrome)	GCATTTGATTTATCAGTGAAGATGCAGAAGGGAAATGGGGAGCCTCAGCTCACATTCAGTTATGGTTGACTCTGGGTTCCTATGGCCTTGTTGGAGGGGG	CD40 ligand
CD45R0	NM_080921.3		TTTCTGGACACAGAAGTATTTGTGACAGGGCAAAGCCCAACACCTTCCCCCACTGATGCCTACCTTAATGCCTCTGAAACAACCACTCTGAGCCCTTCTG		Targets CD45RO isoform only
CD45RA	NM_002838.4		TTTCTGGACACAGAAGTATTTGTGACAGGGCAAAGCCCAACACCTTCCCCCACTGGATTGACTACAGCAAAGATGCCCAGTGTTCCACTTTCAAGTGACC		Targets CD45RA isoforms only
CD8A	NM_001768.5	CD8;CD8 antigen, alpha polypeptide (p32),T-cell surface glycoprotein CD8 alpha chain	GCTCAGGGCTCTTTCCTCCACACCATTCAGGTCTTTCTTTCCGAGGCCCCTGTCTCAGGGTGAGGTGCTTGAGTCTCCAACGGCAAGGGAACAAGTACTT	CD8a molecule
CD8B	NM_172099.2	CD8B1;CD8 antigen, beta polypeptide 1 (p37)	TCAGCTGAGTGTGGTTGATTTCCTTCCCACCACTGCCCAGCCCACCAAGAAGTCCACCCTCAAGAAGAGAGTGTGCCGGTTACCCAGGCCAGAGACCCAG	CD8b molecule	Targets CD8B2 (NM_001349727) @ 100%
IL2RA	NM_000417.1	IL2R,IDDM10;insulin-dependent diabetes mellitus 10,interleukin 2 receptor, alpha	CTTGGTAAGAAGCCGGGAACAGACAACAGAAGTCATGAAGCCCAAGTGAAATCAAAGGTGCTAAATGGTCGCCCAGGAGACATCCGTTGTGCTTGCCTGC	interleukin 2 receptor subunit alpha
NCR1	NM_004829.5	LY94;lymphocyte antigen 94 (mouse) homolog (activating NK-receptor; NK-p46)	CGATGTTTTGGCTCCTATAACAACCATGCCTGGTCTTTCCCCAGTGAGCCAGTGAAGCTCCTGGTCACAGGCGACATTGAGAACACCAGCCTTGCACCTG	natural cytotoxicity triggering receptor 1
PTPRC	NM_080921.2	CD45	AGGAGGAAATTGTTCCTCGTCTGATAAGACAACAGTGGAGAAAGGACGCATGCTGTTTCTTAGGGACACGGCTGACTTCCAGATATGACCATGTATTTGT	protein tyrosine phosphatase, receptor type C
SELL	NR_029467.1	LYAM1,LNHR;lymphocyte adhesion molecule 1	CTAACTCCAGTGAAGTAATGGGGTCCTGCTCAAGTTGAAAGAGTCCTATTTGCACTGTAGCCTCGCCGTCTGTGAATTGGACCATCCTATTTAACTGGCT	selectin L
TRAC	ENST00000611116.1		AATCCTCCTCCTGAAAGTGGCCGGGTTTAATCTGCTCATGACGCTGCGGCTGTGGTCCAGCTGAGATCTGCAAGATTGTAAGACAGCCTGTGCTCCCTCG	T cell receptor alpha constant
TRAV1-1	TCRVA_001.1		TACAATGCTCTGGATGGTTTGGAGGAGACAGGTCGTTTTTCTTCATTCCTTAGTCGCTCTGATAGTTATGGTTACCTCCTTCTACAGGAGCTCCAGATGA	T cell receptor alpha variable 1-1
TRAV1-2	TCRVA_002.1		TGTCTTACAATGTTCTGGATGGTTTGGAGGAGAAAGGTCGTTTTTCTTCATTCCTTAGTCGGTCTAAAGGGTACAGTTACCTCCTTTTGAAGGAGCTCCA	T cell receptor alpha variable 1-2
TRAV10	TCRVA_016.1		GTGGTATAAGCAAGATACTGGGAGAGGTCCTGTTTCCCTGACAATCATGACTTTCAGTGAGAACACAAAGTCGAACGGAAGATATACAGCAACTCTGGAT	T cell receptor alpha variable 10
TRAV11	TCRVA_017.1		TATCAGGAGAGAACACTCTTCAATTTCCACTGGTTCCGGCAGGATCCGGGGAGAAGACTTGTGTCTTTGACCTTAATTCAATCAAGCCAGAAGGAGCAGG	T cell receptor alpha variable 11 (pseudogene)
TRAV12-1	TCRVA_018.1		CAACAGTGCTTCTCAGTCTTTCTTCTGGTACAGACAGGATTGCAGGAAAGAACCTAAGTTGCTGATGTCCGTATACTCCAGTGGTAATGAAGATGGAAGG	T cell receptor alpha variable 12-1
TRAV12-2	TCRVA_019.1		CATTGCCTCTCTCAACTGCACTTACAGTGACCGAGGTTCCCAGTCCTTCTTCTGGTACAGACAATATTCTGGGAAAAGCCCTGAGTTGATAATGTTCATA	T cell receptor alpha variable 12-2
TRAV12-3	TCRVA_020.1		AGTGTTCCAGAGGGAGCCATTGTTTCTCTCAACTGCACTTACAGCAACAGTGCTTTTCAATACTTCATGTGGTACAGACAGTATTCCAGAAAAGGCCCTG	T cell receptor alpha variable 12-3
TRAV13-1	TCRVA_021.1		CAGCTTATTATAGACATTCGTTCAAATGTGGGCGAAAAGAAAGACCAACGAATTGCTGTTACATTGAACAAGACAGCCAAACATTTCTCCCTGCACATCA	T cell receptor alpha variable 13-1
TRAV13-2	TCRVA_022.1		CAGGAGGGTGACAACTCTATTATCAACTGTGCTTATTCAAACAGCGCCTCAGACTACTTCATTTGGTACAAGCAAGAATCTGGAAAAGGTCCTCAATTCA	T cell receptor alpha variable 13-2
TRAV14	TCRVA_023.1		ATGCAACAGAAGGTCGCTACTCATTGAATTTCCAGAAGGCAAGAAAATCCGCCAACCTTGTCATCTCCGCTTCACAACTGGGGGACTCAGCAATGTATTT
TRAV16	TCRVA_024.1		ATCAAAGGCTTCACTGCTGACCTTAACAAAGGCGAGACATCTTTCCACCTGAAGAAACCATTTGCTCAAGAGGAAGACTCAGCCATGTATTACTGTGCTC	T cell receptor alpha variable 16
TRAV17	TCRVA_025.1		TTAATACGTTCAAATGAAAGAGAGAAACACAGTGGAAGATTAAGAGTCACGCTTGACACTTCCAAGAAAAGCAGTTCCTTGTTGATCACGGCTTCCCGGC	T cell receptor alpha variable 17
TRAV18	TCRVA_026.1		CTGAAAAGTTCAGAAAACCAGGAGACGGACAGCAGAGGTTTTCAGGCCAGTCCTATCAAGAGTGACAGTTCCTTCCACCTGGAGAAGCCCTCGGTGCAGC	T cell receptor alpha variable 18
TRAV19	TCRVA_027.1		GCAAAATGAAATAAGTGGTCGGTATTCTTGGAACTTCCAGAAATCCACCAGTTCCTTCAACTTCACCATCACAGCCTCACAAGTCGTGGACTCAGCAGTA	T cell receptor alpha variable 19
TRAV2	TCRVA_003.1		TACCTTCACTTCCCGGGATGTGCACCAAGACTCCTTGTTAAAGGCTCAAAGCCTTCTCAGCAGGGACGATACAACATGACCTATGAACGGTTCTCTTCAT	T cell receptor alpha variable 2
TRAV20	TCRVA_028.1		ACACAGTCAGCGGTTTAAGAGGGCTGTTCTGGTATAGGCAAGATCCTGGGAAAGGCCCTGAATTCCTCTTCACCCTGTATTCAGCTGGGGAAGAAAAGGA	T cell receptor alpha variable 20
TRAV21	TCRVA_029.1		TGGGAAAGGTCTCACATCTCTGTTGCTTATTCAGTCAAGTCAGAGAGAGCAAACAAGTGGAAGACTTAATGCCTCGCTGGATAAATCATCAGGACGTAGT	T cell receptor alpha variable 21
TRAV22	TCRVA_030.1		CAGCTCATCAACCTGTTTTACATTCCCTCAGGGACAAAACAGAATGGAAGATTAAGCGCCACGACTGTCGCTACGGAACGCTACAGCTTATTGTACATTT	T cell receptor alpha variable 22
TRAV23	TCRVA_031.1		GAGAACACTGCGTTTGACTACTTTCCATGGTACCAACAATTCCCTGGGAAAGGCCCTGCATTATTGATAGCCATACGTCCAGATGTGAGTGAAAAGAAAG
TRAV24	TCRVA_032.1		CTCAGTCACTGCATGTTCAGGAGGGAGACAGCACCAATTTCACCTGCAGCTTCCCTTCCAGCAATTTTTATGCCTTACACTGGTACAGATGGGAAACTGC	T cell receptor alpha variable 24
TRAV25	TCRVA_033.1		CACAGGTGAATGGACAACAGGTAATGCAAATTCCTCAGTACCAGCATGTACAAGAAGGAGAGGACTTCACCACGTACTGCAATTCCTCAACTACTTTAAG	T cell receptor alpha variable 25
TRAV26-1	TCRVA_034.1		ACCTGCCTTGTAATCACTCTACCATCAGTGGAAATGAGTATGTGTATTGGTATCGACAGATTCACTCCCAGGGGCCACAGTATATCATTCATGGTCTAAA	T cell receptor alpha variable 26-1
TRAV26-2	TCRVA_035.1		GACAAGCATTACTGTACTCCTATCTTTGGGTATTATGGGTGATGCTAAGACCACACAGCCAAATTCAATGGAGAGTAACGAAGAAGAGCCTGTTCACTTG	T cell receptor alpha variable 26-2
TRAV27	TCRVA_036.1		CAGAGCCCTCAGTTTCTAAGCATCCAAGAGGGAGAAAATCTCACTGTGTACTGCAACTCCTCAAGTGTTTTTTCCAGCTTACAATGGTACAGACAGGAGC	T cell receptor alpha variable 27
TRAV29	TCRVA_037.1		ACCCTGCTGAAGGTCCTACATTCCTGATATCTATAAGTTCCATTAAGGATAAAAATGAAGATGGAAGATTCACTGTCTTCTTAAACAAAAGTGCCAAGCA
TRAV3	TCRVA_004.1		TCTGCACCCATCTCGATGCTTGCGATGCTCTTCACATTGAGTGGGCTGAGAGCTCAGTCAGTGGCTCAGCCGGAAGATCAGGTCAACGTTGCTGAAGGGA	T cell receptor alpha variable 3 (gene/pseudogene)
TRAV30	TCRVA_038.1		GCTTTATATTCTGTACACTGGTACAGGCAGAAGCATGGTGAAGCACCCGTCTTCCTGATGATATTACTGAAGGGTGGAGAACAGAAGGGTCATGAAAAAA	T cell receptor alpha variable 30
TRAV34	TCRVA_039.1		AAAAGTATGGTGAAGGTCTTATCTTCTTGATGATGCTACAGAAAGGTGGGGAAGAGAAAAGTCATGAAAAGATAACTGCCAAGTTGGATGAGAAAAAGCA	T cell receptor alpha variable 34
TRAV35	TCRVA_040.1		TTGACCTCAAATGGAAGACTGACTGCTCAGTTTGGTATAACCAGAAAGGACAGCTTCCTGAATATCTCAGCATCCATACCTAGTGATGTAGGCATCTACT	T cell receptor alpha variable 35
TRAV36	TCRVA_041.1		AGCCTACTATGGTACAAGCAGGAAAAGAAAGCTCCCACATTTCTATTTATGCTAACTTCAAGTGGAATTGAAAAGAAGTCAGGAAGACTAAGTAGCATAT
TRAV38-1	TCRVA_042.1		TCTCTGTGAACTTCCAGAAAGCAGCCAAATCCTTCAGTCTCAAGATCTCAGACTCACAGCTGGGGGACACTGCGATGTATTTCTGTGCTTTCATGAAGCA	T cell receptor alpha variable 38-1
TRAV38-2	TCRVA_043.1	SE;fucosyltransferase 2 (secretor status included)	CTTCCTGTGGGCACTTGTGATCTCCACCTGTCTTGAATTTAGCATGGCTCAGACAGTCACTCAGTCTCAACCAGAGATGTCTGTGCAGGAGGCAGAGACC	fucosyltransferase 2 (FUT2)
TRAV39	TCRVA_044.1		GTGGAGAGCTGAAAGTGGAACAAAACCCTCTGTTCCTGAGCATGCAGGAGGGAAAAAACTATACCATCTACTGCAATTATTCAACCACTTCAGACAGACT	T cell receptor alpha variable 39
TRAV4	TCRVA_005.1		CAACAGTTTCCCAGCCAAGGACCACGATTTATTATTCAAGGATACAAGACAAAAGTTACAAACGAAGTGGCCTCCCTGTTTATCCCTGCCGACAGAAAGT	T cell receptor alpha variable 4
TRAV40	TCRVA_045.1		TCCTCTCTGGACTTTCTAATTCTGATCTTAATGTTTGGAGGAACCAGCAGCAATTCAGTCAAGCAGACGGGCCAAATAACCGTCTCGGAGGGAGCATCTG	T cell receptor alpha variable 40
TRAV41	TCRVA_046.1		GCTTCAGCTAAGCTGTGTAAGTGCCGCCAAAAATGAAGTGGAGCAGAGTCCTCAGAACCTGACTGCCCAGGAAGGAGAATTTATCACAATCAACTGCAGT	T cell receptor alpha variable 41
TRAV5	TCRVA_006.1		TTATAAACTGCACTTACACAGACAGCTCCTCCACCTACTTATACTGGTATAAGCAAGAACCTGGAGCAGGTCTCCAGTTGCTGACGTATATTTTTTCAAA	T cell receptor alpha variable 5
TRAV6	TCRVA_007.1	TCRAV5S1;TCRAV5S1	AGAGGCCCTGTTTTCTTGCTACTCATACGTGAAAATGAGAAAGAAAAAAGGAAAGAAAGACTGAAGGTCACCTTTGATACCACCCTTAAACAGAGTTTGT	T cell receptor alpha variable 6
TRAV7	TCRVA_008.1		AGCTGCACGTACTCTGTCAGTCGTTTTAACAATTTGCAGTGGTACAGGCAAAATACAGGGATGGGTCCCAAACACCTATTATCCATGTATTCAGCTGGAT	T cell receptor alpha variable 7
TRAV8-1	TCRVA_009.1		TCACTGGAGTTGGGATGCAACTATTCCTATGGTGGAACTGTTAATCTCTTCTGGTATGTCCAGTACCCTGGTCAACACCTTCAGCTTCTCCTCAAGTACT	T cell receptor alpha variable 8-1
TRAV8-2	TCRVA_010.1		CACATCAGCGGCCACCCTGGTTAAAGGCATCAACGGTTTTGAGGCTGAATTTAAGAAGAGTGAAACCTCCTTCCACCTGACGAAACCCTCAGCCCATATG	T cell receptor alpha variable 8-2	Probe will target both TRAV8-2 and TRAV8-4 @ 100%
TRAV8-3	TCRVA_011.1		CTGCCAGAGCCCAGTCAGTGACCCAGCCTGACATCCACATCACTGTCTCTGAAGGAGCCTCACTGGAGTTGAGATGTAACTATTCCTATGGGGCAACACC	T cell receptor alpha variable 8-3
TRAV8-6	TCRVA_013.1		TTTATCAGGATCCACCCTGGTTAAAGGCATCAACGGTTTTGAGGCTGAATTTAACAAGAGTCAAACTTCCTTCCACTTGAGGAAACCCTCAGTCCATATA	T cell receptor alpha variable 8-6
TRAV9-1	TCRVA_014.1		GAATCAATGGAGATTCAGTGGTCCAGACAGAAGGCCAAGTGCTCCCCTCTGAAGGGGATTCCCTGATTGTGAACTGCTCCTATGAAACCACACAGTACCC	T cell receptor alpha variable 9-1
TRAV9-2	TCRVA_015.1		TACTCTTACTGCTTGGAAGAACCCGTGGAAATTCAGTGACCCAGATGGAAGGGCCAGTGACTCTCTCAGAAGAGGCCTTCCTGACTATAAACTGCACGTA	T cell receptor alpha variable 9-2
TRBC1/2	ENST00000466254.1		GCTGTCAAGTCCAGTTCTACGGGCTCTCGGAGAATGACGAGTGGACCCAGGATAGGGCCAAACCTGTCACCCAGATCGTCAGCGCCGAGGCCTGGGGTAG		Targets both TRBC1 & 2
TRBV10-1	ENST00000390364.1		TTCTTCTATGTGGCCCTTTGTCTGCTGTGGGCAGGACACAGGGATGCTGAAATCACCCAGAGCCCAAGACACAAGATCACAGAGACAGGAAGGCAGGTGA	T cell receptor beta variable 10-1(gene/pseudogene)
TRBV10-2	TCRVB_027.1		TGGAATCACCCAGAGCCCAAGATACAAGATCACAGAGACAGGAAGGCAGGTGACCTTGATGTGTCACCAGACTTGGAGCCACAGCTATATGTTCTGGTAT	T cell receptor beta variable 10-2	Moderate risk that TRBV10-1 will give signal for this probe
TRBV10-3	TCRVB_028.1		ATCCATTACTCATATGGTGTTAAAGATACTGACAAAGGAGAAGTCTCAGATGGCTATAGTGTCTCTAGATCAAAGACAGAGGATTTCCTCCTCACTCTGG	T cell receptor beta variable 10-3
TRBV11-1	TCRVB_029.1		TATTTCTGGCCATGCTACCCTTTACTGGTACCGGCAGATCCTGGGACAGGGCCCGGAGCTTCTGGTTCAATTTCAGGATGAGAGTGTAGTAGATGATTCA	T cell receptor beta variable 11-1
TRBV11-2	TCRVB_030.1		TATATCTGGCCATGCTACCCTTTACTGGTACCAGCAGATCCTGGGACAGGGCCCAAAGCTTCTGATTCAGTTTCAGAATAACGGTGTAGTGGATGATTCA	T cell receptor beta variable 11-2
TRBV11-3	TCRVB_031.1		AGTCTCCCAGATATAAGATTATAGAGAAAAAACAGCCTGTGGCTTTTTGGTGCAATCCTATTTCTGGCCACAATACCCTTTACTGGTACCTGCAGAACTT	T cell receptor beta variable 11-3
TRBV12-3	TCRVB_032.1		CTTTTCTGGTACAGACAGACCATGATGCGGGGACTGGAGTTGCTCATTTACTTTAACAACAACGTTCCGATAGATGATTCAGGGATGCCCGAGGATCGAT	T cell receptor beta variable 12-3	Probe will target both TRBV12-3 and TRBV12-4 @ 100%
TRBV12-5	TCRVB_034.1		AGATGTCAGCCAATTTTAGGCCACAATACTGTTTTCTGGTACAGACAGACCATGATGCAAGGACTGGAGTTGCTGGCTTACTTCCGCAACCGGGCTCCTC	T cell receptor beta variable 12-5
TRBV13	TCRVB_035.1		GCTGCTGGAGTCATCCAGTCCCCAAGACATCTGATCAAAGAAAAGAGGGAAACAGCCACTCTGAAATGCTATCCTATCCCTAGACACGACACTGTCTACT	T cell receptor beta variable 13
TRBV14	TCRVB_036.1		TATGCCCAACAATCGATTCTTAGCTGAAAGGACTGGAGGGACGTATTCTACTCTGAAGGTGCAGCCTGCAGAACTGGAGGATTCTGGAGTTTATTTCTGT	T cell receptor beta variable 14
TRBV15	TCRVB_037.1		CCCAAAGCTGCTGTTCCACTACTATGACAAAGATTTTAACAATGAAGCAGACACCCCTGATAACTTCCAATCCAGGAGGCCGAACACTTCTTTCTGCTTT	T cell receptor beta variable 15
TRBV16	TCRVB_038.1		GATTTCCTTCCAGAATGAAAATGTCTTTGATGAAACAGGTATGCCCAAGGAAAGATTTTCAGCTAAGTGCCTCCCAAATTCACCCTGTAGCCTTGAGATC	T cell receptor beta variable 16 (gene/pseudogene)
TRBV18	TCRVB_039.1		TGGTATCGGCAGCTCCCAGAGGAAGGTCTGAAATTCATGGTTTATCTCCAGAAAGAAAATATCATAGATGAGTCAGGAATGCCAAAGGAACGATTTTCTG	T cell receptor beta variable 18
TRBV19	TCRVB_040.1		TACTACTCACAGATAGTAAATGACTTTCAGAAAGGAGATATAGCTGAAGGGTACAGCGTCTCTCGGGAGAAGAAGGAATCCTTTCCTCTCACTGTGACAT	T cell receptor beta variable 19
TRBV2	TCRVB_001.1		CAGAGAAGTCTGAAATATTCGATGATCAATTCTCAGTTGAAAGGCCTGATGGATCAAATTTCACTCTGAAGATCCGGTCCACAAAGCTGGAGGACTCAGC	T cell receptor beta variable 2
TRBV20-1	TCRVB_041.1		TGTGAAGATCGAGTGCCGTTCCCTGGACTTTCAGGCCACAACTATGTTTTGGTATCGTCAGTTCCCGAAACAGAGTCTCATGCTGATGGCAACTTCCAAT	T cell receptor beta variable 20-1
TRBV24-1	TCRVB_042.1		GTTCTCAGACTAAGGGTCATGATAGAATGTACTGGTATCGACAAGACCCAGGACTGGGCCTACGGTTGATCTATTACTCCTTTGATGTCAAAGATATAAA	T cell receptor beta variable 24-1
TRBV25-1	TCRVB_043.1		AACTACACCTCATCCACTATTCCTATGGAGTTAATTCCACAGAGAAGGGAGATCTTTCCTCTGAGTCAACAGTCTCCAGAATAAGGACGGAGCATTTTCC	T cell receptor beta variable 25-1
TRBV27	TCRVB_044.1		CGACAAGACCCAGGGCTGGGCTTAAGGCAGATCTACTATTCAATGAATGTTGAGGTGACTGATAAGGGAGATGTTCCTGAAGGGTACAAAGTCTCTCGAA	T cell receptor beta variable 27
TRBV28	TCRVB_045.1		AGGCCTCGTAGATGTGAAAGTAACCCAGAGCTCGAGATATCTAGTCAAAAGGACGGGAGAGAAAGTTTTTCTGGAATGTGTCCAGGATATGGACCATGAA	T cell receptor beta variable 28
TRBV29-1	TCRVB_046.1		CAAATCAGGGCTCTGAGGCCACATATGAGAGTGGATTTGTCATTGACAAGTTTCCCATCAGCCGCCCAAACCTAACATTCTCAACTCTGACTGTGAGCAA	T cell receptor beta variable 29-1	Targets PRSS1 (XM_011516411) @ 100%
TRBV3-1	TCRVB_002.1		AATACCTGGTCACACAGATGGGAAACGACAAGTCCATTAAATGTGAACAAAATCTGGGCCATGATACTATGTATTGGTATAAACAGGACTCTAAGAAATT	T cell receptor beta variable 3-1
TRBV30	TCRVB_047.1		CTGCTCTCTCCTTGCCCTTCTCCTGGGCACTTTCTTTGGGGTCAGATCTCAGACTATTCATCAATGGCCAGCGACCCTGGTGCAGCCTGTGGGCAGCCCG	T cell receptor beta variable 30 (gene/pseudogene)
TRBV4-1	TCRVB_003.1		CAGGGCTATGTATTGGTACAAGCAGAAAGCTAAGAAGCCACCGGAGCTCATGTTTGTCTACAGCTATGAGAAACTCTCTATAAATGAAAGTGTGCCAAGT	T cell receptor beta variable 4-1
TRBV4-2	TCRVB_004.1		GGGCATAACGCTATGTATTGGTACAAGCAAAGTGCTAAGAAGCCACTGGAGCTCATGTTTGTCTACAACTTTAAAGAACAGACTGAAAACAACAGTGTGC	T cell receptor beta variable 4-2
TRBV4-3	TCRVB_005.1		GGTCATAACGCTATGTATTGGTACAAGCAAAGTGCTAAGAAGCCACTGGAGCTCATGTTTGTCTACAGTCTTGAAGAACGGGTTGAAAACAACAGTGTGC	T cell receptor beta variable 4-3
TRBV5-1	TCRVB_006.1		TTTGAATACTTCAGTGAGACACAGAGAAACAAAGGAAACTTCCCTGGTCGATTCTCAGGGCGCCAGTTCTCTAACTCTCGCTCTGAGATGAATGTGAGCA	T cell receptor beta variable 5-1
TRBV5-4	TCRVB_007.1		CAACACTGTGTCCTGGTACCAACAGGCCCTGGGTCAGGGGCCCCAGTTTATCTTTCAGTATTATAGGGAGGAAGAGAATGGCAGAGGAAACTTCCCTCCT	T cell receptor beta variable 5-4
TRBV5-5	TCRVB_008.1		AGAGTGTGTCCTGGTACCAACAGGTCCTGGGTCAGGGGCCCCAGTTTATCTTTCAGTATTATGAGAAAGAAGAGAGAGGAAGAGGAAACTTCCCTGATCG	T cell receptor beta variable 5-5
TRBV5-6	TCRVB_009.1		ACACTGTGTCCTGGTACCAACAGGCCCTGGGTCAGGGGCCCCAGTTTATCTTTCAGTATTATGAGGAGGAAGAGAGACAGAGAGGCAACTTCCCTGATCG	T cell receptor beta variable 5-6
TRBV5-8	TCRVB_010.1		TATCTCTGGGCACACCAGTGTGTACTGGTACCAACAGGCCCTGGGTCTGGGCCTCCAGTTCCTCCTTTGGTATGACGAGGGTGAAGAGAGAAACAGAGGA	T cell receptor beta variable 5-8
TRBV6-1	TCRVB_011.1		GTGCCCAGGATATGAACCATAACTCCATGTACTGGTATCGACAAGACCCAGGCATGGGACTGAGGCTGATTTATTACTCAGCTTCTGAGGGTACCACTGA	T cell receptor beta variable 6-1
TRBV6-2	TCRVB_012.1		ATGTACTGGTATCGACAAGACCCAGGCATGGGGCTGAGGCTGATTCATTACTCAGTTGGTGAGGGTACAACTGCCAAAGGAGAGGTCCCTGATGGCTACA	T cell receptor beta variable 6-2 (gene/pseudogene)
TRBV6-4	TCRVB_013.1		GGCTAAGGCTCATCCATTATTCAAATACTGCAGGTACCACTGGCAAAGGAGAAGTCCCTGATGGTTATAGTGTCTCCAGAGCAAACACAGATGATTTCCC	T cell receptor beta variable 6-4
TRBV6-5	TCRVB_014.1		ATGAATACATGTCCTGGTATCGACAAGACCCAGGCATGGGGCTGAGGCTGATTCATTACTCAGTTGGTGCTGGTATCACTGACCAAGGAGAAGTCCCCAA	T cell receptor beta variable 6-5	High risk that TRBV6-9 will give signal for this probe
TRBV6-6	ENST00000390371.1		GCAGTGTGCCCAGGATATGAACCATAACTACATGTACTGGTATCGACAAGACCCAGGCATGGGGCTGAAGCTGATTTATTATTCAGTTGGTGCTGGTATC	T cell receptor beta variable 6-6
TRBV6-8	TCRVB_016.1		ATATGAACCATGGATACATGTCCTGGTATCGACAAGACCCAGGCATGGGGCTGAGACTGATTTACTACTCAGCTGCTGCTGGTACTACTGACAAAGAAGT	T cell receptor beta variable 6-8
TRBV6-9	TCRVB_017.1		GGCATGGGGCTGAGGCGCATTCATTACTCAGTTGCTGCTGGTATCACTGACAAAGGAGAAGTCCCCGATGGCTACAATGTATCCAGATCAAACACAGAGG	T cell receptor beta variable 6-9	Moderate risk that TRBV6-5 will give signal for this probe
TRBV7-2	TCRVB_018.1		CTCAGGTGTGATCCAATTTCAGGTCATACTGCCCTTTACTGGTACCGACAGAGCCTGGGGCAGGGCCTGGAGTTTTTAATTTACTTCCAAGGCAACAGTG	T cell receptor beta variable 7-2
TRBV7-3	TCRVB_019.1		GACAAAGCCTGGGGCAGGGCCCAGAGTTTCTAATTTACTTCCAAGGCACGGGTGCGGCAGATGACTCAGGGCTGCCCAACGATCGGTTCTTTGCAGTCAG	T cell receptor beta variable 7-3
TRBV7-4	TCRVB_020.1		TGATTCAATTTCGGGTCATGTAACCCTTTATTGGTACCGACAGACCCTGGGGCAGGGCTCAGAGGTTCTGACTTACTCCCAGAGTGATGCTCAACGAGAC	T cell receptor beta variable 7-4 (gene/pseudogene)
TRBV7-6	TCRVB_021.1		CTCCCAGGTACAAAGTCACAAAGAGGGGACAGGATGTAGCTCTCAGGTGTGATCCAATTTCGGGTCATGTATCCCTTTATTGGTACCGACAGGCCCTGGG	T cell receptor beta variable 7-6	Moderate risk that TRBV7-7 will give signal for this probe
TRBV7-7	TCRVB_022.1		GTCTCCCAGGTACAAAGTCACAAAGAGGGGACAGGATGTAACTCTCAGGTGTGATCCAATTTCGAGTCATGCAACCCTTTATTGGTATCAACAGGCCCTG	T cell receptor beta variable 7-7
TRBV7-8	TCRVB_023.1		GACTTATTTCCAGAATGAAGCTCAACTAGACAAATCGGGGCTGCCCAGTGATCGCTTCTTTGCAGAAAGGCCTGAGGGATCCGTCTCCACTCTGAAGATC	T cell receptor beta variable 7-8
TRBV7-9	TCRVB_024.1		TCCTCTGCTGGATGGCCCTGTGTCTCCTGGGGGCAGATCACGCAGATACTGGAGTCTCCCAGAACCCCAGACACAAGATCACAAAGAGGGGACAGAATGT	T cell receptor beta variable 7-9
TRBV9	TCRVB_025.1		ACCAGGGCCTCCAGTTCCTCATTCAGTATTATAATGGAGAAGAGAGAGCAAAAGGAAACATTCTTGAACGATTCTCCGCACAACAGTTCCCTGACTTGCA	T cell receptor beta variable 9
TRDC	ENST00000390477.1		AAAGCAACCTTCAAAGAGCTGCCATAAACCCAAAGCCATAGTTCATACCGAGAAGGTGAACATGATGTCCCTCACAGTGCTTGGGCTACGAATGCTGTTT	T cell receptor delta constant
TRDV1	ENST00000390452.1		ATGCAAAAAGTGGTCGCTATTCTGTCAACTTCAAGAAAGCAGCGAAATCCGTCGCCTTAACCATTTCAGCCTTACAGCTAGAAGATTCAGCAAAGTACTT	T cell receptor delta variable 1
TRDV2	ENST00000390469.1		CCATGCAGAGGATCTCCTCCCTCATCCATCTCTCTCTCTTCTGGGCAGGAGTCATGTCAGCCATTGAGTTGGTGCCTGAACACCAAACAGTGCCTGTGTC	T cell receptor delta variable 2
TRDV3	ENST00000535880.1		GGATAACAGCAGATCAGAAGGTGCAGATTTTACTCAAGGACGGTTTTCTGTGAAACACATTCTGACCCAGAAAGCCTTTCACTTGGTGATCTCTCCAGTA	T cell receptor delta variable 3
TRGC1	ENST00000443402.1	TCRGC1;TCRGC1	TTTAATTGGATGACATCAAATTGAACATCCAAGGTAAGAAACAGCATGGCAATTGGGCTGTGGAATTCTGTATTGGTTGTAAGAATGGTCCAACACCCCA	T cell receptor gamma constant 1
TRGC2	ENST00000436911.1	TCRGC2;TCRGC2	ATCAAGAAATTATCTTTCCTCCAATAAAGACAGATGTCACCACAGTGGATCCCAAATACAATTATTCAAAGGATGCAAATGATGTCATCACAATGGATCC	T cell receptor gamma constant 2
TRGV2	ENST00000426402.1	TCRGV2;TCRGV2	GCGTCTTCAGTACTATGACTCCTACAACTCCAAGGTTGTGTTGGAATCAGGAGTCAGTCCAGGGAAGTATTATACTTACGCAAGCACAAGGAACAACTTG	T cell receptor gamma variable 2
TRGV3/5	ENST00000390346.1		TTCTGTACTATGACGTCTCCACCGCAAAGGATGTGTTGGAATCAGGACTCAGTCCAGGAAAGTATTATACTCATACACCCAGGAGGTGGAGCTGGATATT		TRGV3 @99% and TRGV5 @98%
TRGV4	ENST00000390345.1	TCRGV4;TCRGV4	CTGAGCTCTCCTGGCCCCTGGCTCTCTTCTGCAGAGGGCCTGCTCTCAGCTGCCACAAGAGGGCGCCGGAGAACGGACCTGAGCAAGAGAGGCAGGAGCT	T cell receptor gamma variable 4
TRGV8	ENST00000390343.1	TCRGV8;TCRGV8	ATGACTCCTACAACTCCAGGGTTGTGTTGGAATCAGGAATCAGTCGAGAAAAGTATCATACTTATGCAAGCACAGGGAAGAGCCTTAAATTTATACTGGA	T cell receptor gamma variable 8
TRGV9	ENST00000444775.1	TCRGV9;TCRGV9	TGGCTATGAGCAGACTTTGTTTGAGATCCCATGTCAGACGTACTTGAAAATGTCCAAGAGTTAGCTGGATATGGGTACAGACAGCTTTCGATTTAACTGA	T cell receptor gamma variable 9
Internal Reference Genes	-
ABCF1	NM_001090.2	ABC50;ATP-binding cassette, sub-family F (GCN20), member 1	TCCCGCCAAGCCATGTTAGAAAATGCATCTGACATCAAGCTGGAGAAGTTCAGCATCTCCGCTCATGGCAAGGAGCTGTTCGTCAATGCAGACCTGTACA	ATP binding cassette subfamily F member 1
G6PD	NM_000402.4		ACATCGCCTGCGTTATCCTCACCTTCAAGGAGCCCTTTGGCACTGAGGGTCGCGGGGGCTATTTCGATGAATTTGGGATCATCCGGGACGTGATGCAGAA	glucose-6-phosphate dehydrogenase
NRDE2	NM_017970.3	C14orf102;chromosome 14 open reading frame 102	TGGAGGTCCTATGTACAGATTCAGAATAAGTCCCACAGTGCCAGCAAAACCAGGAGATTTTTTGACACAATCACCAGGTCTGCCAAACCCTTGGAGCCTT	NRDE-2, necessary for RNA interference, domain containing
OAZ1	NM_004152.2	OAZ	GGTGGGCGAGGGAATAGTCAGAGGGATCACAATCTTTCAGCTAACTTATTCTACTCCGATGATCGGCTGAATGTAACAGAGGAACTAACGTCCAACGACA	ornithine decarboxylase antizyme 1
POLR2A	NM_000937.2	POLR2;polymerase (RNA) II (DNA directed) polypeptide A, 220kDa	TTCCAAGAAGCCAAAGACTCCTTCGCTTACTGTCTTCCTGTTGGGCCAGTCCGCTCGAGATGCTGAGAGAGCCAAGGATATTCTGTGCCGTCTGGAGCAT	RNA polymerase II subunit A
SDHA	NM_004168.3	SDH2;succinate dehydrogenase complex, subunit A, flavoprotein (Fp),succinate dehydrogenase complex subunit A, flavoprotein (Fp)	AGGGGCAGGCTTGCGAGCTGCATTTGGCCTTTCTGAGGCAGGGTTTAATACAGCATGTGTTACCAAGCTGTTTCCTACCAGGTCACACACTGTTGCAGCA	succinate dehydrogenase complex flavoprotein subunit A
STK11IP	NM_052902.2		GCTCTGCTTTCTGCCAACTTCAGCTACAATGCACTGACCGCCTTAGACAGCTCCCTGCGCCTCTTGTCAGCTCTGCGTTTCTTGAACCTAAGCCACAATC	serine/threonine kinase 11 interacting protein
TBC1D10B	NM_015527.3	TBC1 domain family, member 10B	GCGTTGGCCTGGGGTGGGGGTGCTCGCTTTGTCTTCTGTCCTTTGGTTCTCCTTCCATAATGCTCCTGTACCCAGTTTATTTAAGGGGACATGCACTGGA	TBC1 domain family member 10B
TBP	NM_001172085.1	GTF2D1,SCA17	ACAGTGAATCTTGGTTGTAAACTTGACCTAAAGACCATTGCACTTCGTGCCCGAAACGCCGAATATAATCCCAAGCGGTTTGCTGCGGTAATCATGAGGA	TATA-box binding protein
UBB	NM_018955.3		ACCTGGTCCTGCGCCTGAGGGGTGGCTGTTAATTCTTCAGTCATGGCATTCGCAGTGCCCAGTGATGGCATTACTCTGCACTATAGCCATTTGCCCCAAC	ubiquitin B	Targets UBBP4 (NR_144546) @ 96%

## Sheet: Annotations
Gene	Alpha Variable	Beta Variable	Constant	Delta & Gamma Variable	Activated	CD4+	CD8+	Naïve	Memory	NK Cells	T-cells	Internal Reference Gene
ABCF1	-	-	-	-	-	-	-	-	-	-	-	+
CCR7	-	-	-	-	-	-	-	+	+	-	-	-
CD28	-	-	-	-	-	-	-	-	-	-	+	-
CD3D	-	-	-	-	-	-	-	-	-	-	+	-
CD3E	-	-	-	-	-	-	-	-	-	-	+	-
CD3G	-	-	-	-	-	-	-	-	-	-	+	-
CD4	-	-	-	-	-	+	-	-	-	-	-	-
CD40LG	-	-	-	-	+	-	-	-	-	-	-	-
CD45R0	-	-	-	-	-	-	-	-	+	-	-	-
CD45RA	-	-	-	-	-	-	-	+	+	-	-	-
CD8A	-	-	-	-	-	-	+	-	-	-	-	-
CD8B	-	-	-	-	-	-	+	-	-	-	-	-
G6PD	-	-	-	-	-	-	-	-	-	-	-	+
IL2RA	-	-	-	-	+	-	-	-	-	-	-	-
NCR1	-	-	-	-	-	-	-	-	-	+	-	-
NRDE2	-	-	-	-	-	-	-	-	-	-	-	+
OAZ1	-	-	-	-	-	-	-	-	-	-	-	+
POLR2A	-	-	-	-	-	-	-	-	-	-	-	+
PTPRC	-	-	-	-	-	-	-	-	-	-	+	-
SDHA	-	-	-	-	-	-	-	-	-	-	-	+
SELL	-	-	-	-	-	-	-	+	+	-	-	-
STK11IP	-	-	-	-	-	-	-	-	-	-	-	+
TBC1D10B	-	-	-	-	-	-	-	-	-	-	-	+
TBP	-	-	-	-	-	-	-	-	-	-	-	+
TRAC	-	-	+	-	-	-	-	-	-	-	-	-
TRAV10	+	-	-	-	-	-	-	-	-	-	-	-
TRAV11	+	-	-	-	-	-	-	-	-	-	-	-
TRAV1-1	+	-	-	-	-	-	-	-	-	-	-	-
TRAV1-2	+	-	-	-	-	-	-	-	-	-	-	-
TRAV12-1	+	-	-	-	-	-	-	-	-	-	-	-
TRAV12-2	+	-	-	-	-	-	-	-	-	-	-	-
TRAV12-3	+	-	-	-	-	-	-	-	-	-	-	-
TRAV13-1	+	-	-	-	-	-	-	-	-	-	-	-
TRAV13-2	+	-	-	-	-	-	-	-	-	-	-	-
TRAV14	+	-	-	-	-	-	-	-	-	-	-	-
TRAV16	+	-	-	-	-	-	-	-	-	-	-	-
TRAV17	+	-	-	-	-	-	-	-	-	-	-	-
TRAV18	+	-	-	-	-	-	-	-	-	-	-	-
TRAV19	+	-	-	-	-	-	-	-	-	-	-	-
TRAV2	+	-	-	-	-	-	-	-	-	-	-	-
TRAV20	+	-	-	-	-	-	-	-	-	-	-	-
TRAV21	+	-	-	-	-	-	-	-	-	-	-	-
TRAV22	+	-	-	-	-	-	-	-	-	-	-	-
TRAV23	+	-	-	-	-	-	-	-	-	-	-	-
TRAV24	+	-	-	-	-	-	-	-	-	-	-	-
TRAV25	+	-	-	-	-	-	-	-	-	-	-	-
TRAV26-1	+	-	-	-	-	-	-	-	-	-	-	-
TRAV26-2	+	-	-	-	-	-	-	-	-	-	-	-
TRAV27	+	-	-	-	-	-	-	-	-	-	-	-
TRAV29	+	-	-	-	-	-	-	-	-	-	-	-
TRAV3	+	-	-	-	-	-	-	-	-	-	-	-
TRAV30	+	-	-	-	-	-	-	-	-	-	-	-
TRAV34	+	-	-	-	-	-	-	-	-	-	-	-
TRAV35	+	-	-	-	-	-	-	-	-	-	-	-
TRAV36	+	-	-	-	-	-	-	-	-	-	-	-
TRAV38-1	+	-	-	-	-	-	-	-	-	-	-	-
TRAV38-2	+	-	-	-	-	-	-	-	-	-	-	-
TRAV39	+	-	-	-	-	-	-	-	-	-	-	-
TRAV4	+	-	-	-	-	-	-	-	-	-	-	-
TRAV40	+	-	-	-	-	-	-	-	-	-	-	-
TRAV41	+	-	-	-	-	-	-	-	-	-	-	-
TRAV5	+	-	-	-	-	-	-	-	-	-	-	-
TRAV6	+	-	-	-	-	-	-	-	-	-	-	-
TRAV7	+	-	-	-	-	-	-	-	-	-	-	-
TRAV8-1	+	-	-	-	-	-	-	-	-	-	-	-
TRAV8-2	+	-	-	-	-	-	-	-	-	-	-	-
TRAV8-3	+	-	-	-	-	-	-	-	-	-	-	-
TRAV8-6	+	-	-	-	-	-	-	-	-	-	-	-
TRAV9-1	+	-	-	-	-	-	-	-	-	-	-	-
TRAV9-2	+	-	-	-	-	-	-	-	-	-	-	-
TRBC1/2	-	-	+	-	-	-	-	-	-	-	-	-
TRBV10-1	-	+	-	-	-	-	-	-	-	-	-	-
TRBV10-2	-	+	-	-	-	-	-	-	-	-	-	-
TRBV10-3	-	+	-	-	-	-	-	-	-	-	-	-
TRBV11-1	-	+	-	-	-	-	-	-	-	-	-	-
TRBV11-2	-	+	-	-	-	-	-	-	-	-	-	-
TRBV11-3	-	+	-	-	-	-	-	-	-	-	-	-
TRBV12-3	-	+	-	-	-	-	-	-	-	-	-	-
TRBV12-5	-	+	-	-	-	-	-	-	-	-	-	-
TRBV13	-	+	-	-	-	-	-	-	-	-	-	-
TRBV14	-	+	-	-	-	-	-	-	-	-	-	-
TRBV15	-	+	-	-	-	-	-	-	-	-	-	-
TRBV16	-	+	-	-	-	-	-	-	-	-	-	-
TRBV18	-	+	-	-	-	-	-	-	-	-	-	-
TRBV19	-	+	-	-	-	-	-	-	-	-	-	-
TRBV2	-	+	-	-	-	-	-	-	-	-	-	-
TRBV20-1	-	+	-	-	-	-	-	-	-	-	-	-
TRBV24-1	-	+	-	-	-	-	-	-	-	-	-	-
TRBV25-1	-	+	-	-	-	-	-	-	-	-	-	-
TRBV27	-	+	-	-	-	-	-	-	-	-	-	-
TRBV28	-	+	-	-	-	-	-	-	-	-	-	-
TRBV29-1	-	+	-	-	-	-	-	-	-	-	-	-
TRBV30	-	+	-	-	-	-	-	-	-	-	-	-
TRBV3-1	-	+	-	-	-	-	-	-	-	-	-	-
TRBV4-1	-	+	-	-	-	-	-	-	-	-	-	-
TRBV4-2	-	+	-	-	-	-	-	-	-	-	-	-
TRBV4-3	-	+	-	-	-	-	-	-	-	-	-	-
TRBV5-1	-	+	-	-	-	-	-	-	-	-	-	-
TRBV5-4	-	+	-	-	-	-	-	-	-	-	-	-
TRBV5-5	-	+	-	-	-	-	-	-	-	-	-	-
TRBV5-6	-	+	-	-	-	-	-	-	-	-	-	-
TRBV5-8	-	+	-	-	-	-	-	-	-	-	-	-
TRBV6-1	-	+	-	-	-	-	-	-	-	-	-	-
TRBV6-2	-	+	-	-	-	-	-	-	-	-	-	-
TRBV6-4	-	+	-	-	-	-	-	-	-	-	-	-
TRBV6-5	-	+	-	-	-	-	-	-	-	-	-	-
TRBV6-6	-	+	-	-	-	-	-	-	-	-	-	-
TRBV6-8	-	+	-	-	-	-	-	-	-	-	-	-
TRBV6-9	-	+	-	-	-	-	-	-	-	-	-	-
TRBV7-2	-	+	-	-	-	-	-	-	-	-	-	-
TRBV7-3	-	+	-	-	-	-	-	-	-	-	-	-
TRBV7-4	-	+	-	-	-	-	-	-	-	-	-	-
TRBV7-6	-	+	-	-	-	-	-	-	-	-	-	-
TRBV7-7	-	+	-	-	-	-	-	-	-	-	-	-
TRBV7-8	-	+	-	-	-	-	-	-	-	-	-	-
TRBV7-9	-	+	-	-	-	-	-	-	-	-	-	-
TRBV9	-	+	-	-	-	-	-	-	-	-	-	-
TRDC	-	-	+	-	-	-	-	-	-	-	-	-
TRDV1	-	-	-	+	-	-	-	-	-	-	-	-
TRDV2	-	-	-	+	-	-	-	-	-	-	-	-
TRDV3	-	-	-	+	-	-	-	-	-	-	-	-
TRGC1	-	-	+	-	-	-	-	-	-	-	-	-
TRGC2	-	-	+	-	-	-	-	-	-	-	-	-
TRGV2	-	-	-	+	-	-	-	-	-	-	-	-
TRGV3/5	-	-	-	+	-	-	-	-	-	-	-	-
TRGV4	-	-	-	+	-	-	-	-	-	-	-	-
TRGV8	-	-	-	+	-	-	-	-	-	-	-	-
TRGV9	-	-	-	+	-	-	-	-	-	-	-	-
UBB	-	-	-	-	-	-	-	-	-	-	-	+

## Sheet: Summary
Table 1. Summary of Annotations
Annotation	# Genes
Alpha Variable	45
Beta Variable	46
Constant	5
Delta & Gamma Variable	8
Activated	2
CD4+	1
CD8+	2
Naïve	3
Memory	4
NK Cells	1
T-cells	5
Internal Reference Gene	10
