# Supplementary material for: Longitudinal transcriptional analysis of peripheral blood leukocytes in COVID-19 convalescent donors
Source: J Transl Med. 2022 Dec 12;20:587. doi: 10.1186/s12967-022-03751-7 (PMC9742656; doi:10.1186/s12967-022-03751-7)
Supplement: Supplementary file 3 — Additional file 3: Table S3. Expression of each gene by CCDs at 26-89 days, 90-119 days, 120-149 days and 150-241 days. [file 12967_2022_3751_MOESM3_ESM.xlsx]

## Sheet: Supplemental Table 1
gene	0-90d CCD/HD log2 fold-change	0-90d CCD/HD p-value	0-90d CCD/HD FDR	90-120d CCD/HD log2 fold-change	90-120d CCD/HD p-value	90-120d CCD/HD FDR	120-150d CCD/HD log2 fold-change	120-150d CCD/HD p-value	120-150d CCD/HD FDR	150-360d CCD/HD log2 fold-change	150-360d CCD/HD p-value	150-360d CCD/HD FDR
ALOX12	0.15151	0.238395	0.383335	0.236943	0.109213	0.233854	0.146257	0.271305	0.391267	0.0626607	0.655858	0.819831
MAPK9	-0.0236836	0.491056	0.642278	-0.0425197	0.223688	0.386825	-0.12028	0.000864413	0.0043389	-0.0580885	0.113755	0.308536
IL17RD	-0.362282	0.000392524	0.00497411	-0.256749	0.0117779	0.0545169	-0.294764	0.0192638	0.0496363	-0.321274	0.0057582	0.0517568
ITGAM	-0.188265	0.00647952	0.0319668	-0.172389	0.0197579	0.0769558	-0.169518	0.0141799	0.0394282	-0.124808	0.0808036	0.25604
IFNGR2	-0.199388	0.0245476	0.0800645	-0.235747	0.0116394	0.0542087	-0.316561	0.00244772	0.00980356	0.0222542	0.801602	0.909895
CXCL14	-0.161585	0.102223	0.215897	-0.0980864	0.391129	0.552729	-0.101347	0.379774	0.495887	-0.186435	0.0834628	0.25604
TNFRSF25	0.134949	0.0801245	0.184334	0.164925	0.0338228	0.11417	0.249553	0.00363833	0.0133536	0.210595	0.00399562	0.0406397
ELANE	-0.141034	0.228776	0.372303	-0.215009	0.046917	0.140026	-0.0397907	0.719327	0.79321	-0.0811386	0.466916	0.68879
LTF	-0.416876	0.046713	0.124945	-0.278632	0.251192	0.409895	-0.204132	0.421178	0.543523	0.112826	0.606946	0.78852
PIK3R4	0.108872	0.0337293	0.101057	0.0652878	0.265114	0.424102	0.128265	0.028212	0.0687946	0.246653	9.18558e-06	0.00118341
ACE	-0.0787616	0.366398	0.51691	0.0811673	0.357836	0.515097	-0.0130704	0.875837	0.915463	0.110524	0.219234	0.45762
PRKCSH	-0.0438616	0.177863	0.316793	0.0107542	0.73845	0.813137	-0.0357173	0.317333	0.436474	-0.00830128	0.82533	0.919898
CD81	-0.020273	0.745258	0.849682	-0.0346207	0.580201	0.710177	-0.118395	0.0561383	0.117921	0.00713627	0.911784	0.96479
CASP1	-0.212373	0.00552493	0.0280972	-0.287591	0.000137059	0.00220722	-0.280763	0.000134746	0.00104159	-0.0702434	0.233869	0.471305
MYC	-0.284402	0.00308015	0.0195195	-0.251002	0.00997703	0.0485047	-0.225431	0.0198905	0.051081	0.0577778	0.489072	0.708145
TPSAB1.B2	-0.28808	0.045503	0.123851	-0.182502	0.24998	0.409895	-0.337792	0.0153203	0.0421985	-0.274374	0.0995645	0.282441
TLR9	-0.0035727	0.959712	0.977414	-0.0361518	0.655768	0.76424	0.00322792	0.967696	0.977816	0.0977351	0.201119	0.430651
CTSA	-0.0155892	0.762268	0.862714	0.0424752	0.425176	0.579649	-0.0649418	0.222769	0.340992	0.0122614	0.789258	0.902918
FURIN	0.0320276	0.597319	0.738764	0.0497318	0.415712	0.573274	0.00745905	0.906097	0.939824	-0.0460343	0.424925	0.651098
IL17RB	-0.198288	0.0100655	0.04295	-0.16249	0.0477151	0.140406	-0.191611	0.0179418	0.0477793	-0.158493	0.047858	0.188746
IL4	-0.341826	0.000891053	0.00871878	-0.227999	0.0419375	0.131246	-0.202001	0.0699004	0.141819	-0.24152	0.0240518	0.114732
CTLA4	0.709242	6.06577e-11	1.56295e-08	0.50005	5.45222e-07	4.21456e-05	0.551224	4.55011e-07	1.27694e-05	0.189549	0.0651874	0.221008
BCL2L1	0.0920062	0.443739	0.59654	0.269005	0.0338125	0.11417	0.145876	0.161716	0.266995	0.0525553	0.603436	0.785279
APBB1IP	-0.0100201	0.897368	0.949967	0.00577099	0.944683	0.956761	0.234795	0.00194648	0.0080894	0.150806	0.03784	0.15811
CD80	0.130666	0.139565	0.268367	0.206302	0.0334528	0.113917	0.230043	0.0133609	0.0376935	-0.0350645	0.642313	0.813375
AKT3	-0.0423897	0.505582	0.653958	-0.0650041	0.312775	0.472216	-0.126756	0.0690603	0.140854	0.0322799	0.617668	0.797411
PTGER2	-0.450129	3.24003e-12	1.25227e-09	-0.283753	2.53963e-06	0.000130876	-0.336919	3.37373e-07	1.08662e-05	-0.204322	0.000885055	0.0162892
CDK4	0.00159586	0.977955	0.985581	-0.0187739	0.69355	0.788103	-0.0184447	0.756605	0.824902	0.136684	0.00762977	0.0634173
FOS	-0.0340659	0.857863	0.929065	0.288966	0.121989	0.252808	0.543886	0.00468906	0.0161095	0.437511	0.0172427	0.0936394
PXN	0.0285044	0.70009	0.819555	0.0751027	0.269179	0.42585	0.25708	0.00070495	0.00365723	0.0611171	0.31566	0.555821
ZAP70	0.175777	0.0239639	0.0787173	0.151849	0.0433636	0.13465	0.292894	0.000440878	0.00252443	0.179014	0.0174438	0.0936394
APOL6	-0.143817	0.0708148	0.16895	-0.127055	0.181902	0.337194	-0.140264	0.112813	0.204226	-0.137384	0.0821244	0.25604
CCL22	0.0595503	0.501532	0.652667	0.0587212	0.580636	0.710177	0.122766	0.0874873	0.169919	0.0775339	0.322982	0.561824
TNFRSF10B	0.166229	0.00325345	0.0197739	0.085632	0.102855	0.226861	0.219675	0.000840855	0.00424824	0.0107911	0.830223	0.922091
GNS	-0.087768	0.0361096	0.105551	-0.0729694	0.0928833	0.216261	-0.106861	0.0179868	0.0477793	-0.0618082	0.179553	0.402303
RACK1	0.178901	0.00437424	0.024152	0.238037	0.000928009	0.00864279	0.400822	4.42337e-06	7.77106e-05	0.103583	0.0562477	0.203897
CXCL3	-0.012284	0.899014	0.949967	0.0631227	0.568788	0.704604	0.0747101	0.521375	0.636686	-0.0576862	0.537508	0.735386
HSP90AB1	0.226419	1.29337e-05	0.000499889	0.292907	1.21859e-05	0.000448558	0.415702	2.04063e-07	8.30214e-06	0.228799	0.000528483	0.0132646
GLA	0.0465625	0.476511	0.626434	0.10172	0.114147	0.241081	0.0450052	0.556266	0.666657	0.0959133	0.13142	0.337499
ALPK1	-0.11066	0.240864	0.384685	-0.135463	0.149188	0.295699	0.114252	0.208125	0.324357	0.0807952	0.321365	0.561824
GK	-0.12312	0.153491	0.286591	-0.18993	0.0389517	0.12493	0.0628141	0.441376	0.564874	0.00219407	0.977459	0.985518
IL23A	0.525869	3.50443e-08	5.41785e-06	0.543685	1.11235e-06	7.16541e-05	0.577558	1.38713e-07	7.14834e-06	0.31297	0.00355325	0.0376255
IL9	-0.175957	0.0412758	0.115975	-0.0488924	0.60474	0.725876	-0.0470674	0.590388	0.693571	-0.0811377	0.367654	0.604122
CCL2	-0.383026	0.00263047	0.0172318	-0.294928	0.0343147	0.115327	-0.213159	0.170953	0.27938	-0.196604	0.229019	0.467103
KDM6B	-0.027036	0.700851	0.819555	0.0755334	0.323713	0.480305	0.0863593	0.260669	0.381545	0.0632145	0.324604	0.561824
TNFRSF9	-0.183254	0.0713969	0.169815	-0.124339	0.201558	0.361494	-0.122855	0.267658	0.387452	0.028978	0.781284	0.898709
CCR3	-0.118802	0.445518	0.596856	-0.316937	0.0870943	0.20908	-0.420364	0.0163514	0.0441944	0.0818884	0.631088	0.807667
ITGB7	0.224896	0.00250428	0.0165454	0.144941	0.0198216	0.0769558	0.157125	0.00995335	0.0301723	0.15843	0.0209287	0.105051
RAF1	-0.053111	0.370068	0.520113	-0.0918231	0.168002	0.316746	-0.0224166	0.715217	0.790934	-0.0121133	0.83024	0.922091
NFATC3	-0.0507721	0.241604	0.385072	-0.0849516	0.0582423	0.158135	-0.100229	0.0439348	0.0970332	-0.0113255	0.791188	0.90338
RBCK1	-0.164561	0.0012774	0.0108509	-0.168806	0.00287461	0.01984	-0.155506	0.00465476	0.0160631	-0.0893318	0.083527	0.25604
NCF1	-0.0313762	0.744079	0.849682	0.117484	0.292878	0.44742	0.288039	0.00487339	0.0165953	0.0427708	0.642605	0.813375
NLRP1	-0.0187377	0.682808	0.805818	-0.0625729	0.167345	0.316277	0.0181194	0.722171	0.795211	0.00895461	0.847401	0.931034
CCR4	0.462997	1.85201e-07	1.89328e-05	0.466569	3.7775e-06	0.000173632	0.433712	5.30122e-05	0.000521037	0.377031	0.000116746	0.00474971
FYN	0.0033637	0.941948	0.971762	-0.0267032	0.5601	0.699446	0.0493175	0.278382	0.39829	0.0426226	0.324884	0.561824
MARCO	-0.22241	0.110929	0.229272	-0.19199	0.163269	0.31105	-0.0836465	0.550935	0.662321	-0.159039	0.171356	0.401388
RNF114	-0.0536004	0.205744	0.346604	0.0107713	0.817378	0.869093	0.0311673	0.566914	0.673156	-0.117835	0.00708101	0.0613293
ATG7	-0.113708	0.0654074	0.161533	-0.114702	0.0449061	0.136238	0.04547	0.392871	0.511262	-0.0216171	0.667301	0.821375
CCR8	-0.146196	0.0871157	0.194855	-0.213658	0.0227116	0.0856395	-0.0606862	0.578906	0.682156	-0.0331871	0.705933	0.849979
SH2D1A	0.210929	0.00622661	0.0312543	0.172993	0.0392899	0.12493	0.291962	0.000495385	0.00281568	0.290831	0.000507775	0.0132646
IRF9	0.0307066	0.741458	0.849682	0.0731749	0.469038	0.61766	0.286211	0.00495047	0.0167105	0.178274	0.0572174	0.204253
ULK2	-0.0299499	0.537854	0.684979	-0.041373	0.398042	0.559429	0.0339712	0.533114	0.648971	0.0369797	0.418568	0.648571
CCR10	-0.226743	0.019343	0.067885	-0.211771	0.0353926	0.117479	-0.114366	0.259063	0.380714	-0.127564	0.170872	0.401388
ERN1	0.0169487	0.782261	0.878313	0.0246167	0.692792	0.788103	0.0365973	0.597009	0.697112	0.0447592	0.485232	0.708145
PIK3R5	-0.178695	0.000138157	0.00248361	-0.201248	0.000160073	0.00242621	-0.266569	1.61479e-05	0.000215212	-0.0701478	0.07364	0.241221
CD68	-0.0705324	0.350796	0.503794	0.0552801	0.376495	0.537949	0.108147	0.15374	0.258241	-0.0664536	0.328388	0.564098
CXCR5	0.466472	3.54988e-07	2.74405e-05	0.457483	3.19558e-05	0.000832105	0.519711	4.72669e-07	1.27694e-05	0.141694	0.0956056	0.277729
ATP6V0D1	-0.178198	0.00160312	0.0123434	-0.16739	0.00409092	0.0261041	-0.223555	0.000937519	0.00458672	-0.0925115	0.130904	0.337499
DNAJC10	0.00299833	0.937334	0.969959	-0.0390168	0.365915	0.525748	-0.0337469	0.438891	0.562625	0.0240617	0.584426	0.772242
CASP8	-0.372475	4.12999e-09	7.9812e-07	-0.325405	2.04025e-06	0.000112651	-0.417901	1.21496e-07	7.11288e-06	-0.222662	9.74194e-05	0.00474971
RASGRP1	-0.0751937	0.289735	0.441746	-0.0871147	0.222333	0.386061	-0.0584314	0.47345	0.591238	0.0916438	0.230589	0.469067
PANX1	0.0644298	0.265835	0.410825	0.208216	8.84634e-05	0.0015196	0.209713	0.00252485	0.0100088	0.0386993	0.487021	0.708145
PSEN1	-0.130516	0.0547641	0.141109	-0.218184	0.00519334	0.0299586	-0.340912	0.000224136	0.0015254	-0.0124831	0.850509	0.93175
LEF1	0.123143	0.216005	0.36063	0.0461455	0.617225	0.739713	0.0578437	0.578135	0.682156	0.194132	0.0599854	0.208868
MAP2K7	0.0476975	0.256215	0.399303	0.106171	0.00973222	0.0481518	0.139556	0.00121566	0.00558485	0.0254015	0.517146	0.722404
KLRD1	-0.212057	0.0563259	0.144172	-0.210443	0.0941556	0.217911	-0.248932	0.0353789	0.0831243	-0.0339779	0.799585	0.908941
TANK	-0.0718302	0.0984661	0.211268	-0.037635	0.488427	0.636685	-0.101474	0.0429998	0.0955139	-0.0278141	0.436653	0.661829
CFLAR	-0.23078	0.00122103	0.0104873	-0.179377	0.0118666	0.0546007	-0.263236	0.0010655	0.00511573	-0.0113515	0.853765	0.93175
IL22RA2	-0.435964	0.00179913	0.013245	-0.368149	0.00682716	0.0361465	-0.261504	0.0240036	0.0598542	-0.224692	0.0727726	0.241221
TNFSF4	0.0937981	0.34508	0.497661	0.0801527	0.433308	0.587627	-0.0128043	0.899573	0.935895	0.128298	0.190277	0.41495
IL17RC	-0.381478	0.0152718	0.0575857	-0.406525	0.048427	0.141796	-0.563235	0.0114738	0.033343	-0.389858	0.00962787	0.0708795
IL18RAP	0.290529	0.0271869	0.0858944	0.245987	0.0605775	0.162592	0.34721	0.00903597	0.0278279	0.344117	0.0170408	0.0936394
TRAF2	0.136842	0.00337947	0.0200998	0.200403	1.8969e-05	0.000610959	0.201654	3.64878e-05	0.00041478	0.179862	0.000108385	0.00474971
IFNG	-0.284521	0.121498	0.242056	0.208933	0.278646	0.434355	0.20784	0.302502	0.422083	0.0161446	0.931925	0.970994
TYK2	0.101196	0.23674	0.382846	0.118664	0.123436	0.254063	0.464742	9.82407e-07	2.38478e-05	0.0914409	0.165059	0.391381
TLN1	-0.12002	0.00649262	0.0319668	-0.116574	0.0241115	0.0896396	-0.206592	0.000224962	0.0015254	-0.0591966	0.157595	0.378593
MAP1LC3A	-0.0199207	0.848397	0.923134	0.151284	0.174891	0.327338	0.261133	0.0142944	0.0396043	0.0703465	0.514396	0.721648
IFIT2	-0.159281	0.376336	0.526341	-0.275311	0.139154	0.279392	-0.143309	0.445215	0.56697	-0.04682	0.799525	0.908941
CYP2E1	-0.188295	0.0224565	0.0751467	-0.157911	0.0665429	0.172032	-0.123325	0.154453	0.258425	-0.160691	0.057603	0.204253
CD1E	-0.179691	0.0493206	0.130119	-0.184908	0.0181167	0.0733071	-0.285748	0.0182889	0.0480008	-0.201984	0.0128948	0.0803847
IFITM1	-0.266315	0.00211883	0.0144943	-0.203766	0.0170192	0.0708938	-0.255094	0.0049308	0.0167105	-0.143745	0.0786713	0.254447
MAP3K7	-0.0975399	0.00154032	0.0121497	-0.162791	1.16029e-07	1.14254e-05	-0.138861	0.000251748	0.00166369	-0.012453	0.660743	0.819831
IL10	-0.195569	0.0545441	0.141012	0.0229383	0.771627	0.83656	0.0988733	0.288923	0.40755	-0.0283994	0.72307	0.860525
ARRB2	-0.014716	0.849092	0.923134	0.0334942	0.650926	0.764085	0.236689	0.00626345	0.0204289	-0.0511421	0.414871	0.646563
P2RX7	-0.00393959	0.947724	0.973167	0.0186389	0.759145	0.827671	0.0886682	0.181357	0.29267	0.0743956	0.219634	0.45762
CD14	-0.0352362	0.677712	0.801077	-0.0197536	0.817172	0.869093	0.134627	0.143427	0.245285	0.0536648	0.522675	0.722424
NFKB2	0.318846	0.00108079	0.00938707	0.662651	2.83815e-08	5.48472e-06	0.751876	3.04787e-10	1.178e-07	0.329976	0.000469058	0.0129493
DYSF	-0.312058	0.00240595	0.0160328	-0.308736	0.0122719	0.0554748	-0.347748	0.0026915	0.0106149	-0.141528	0.145466	0.363901
TNF	0.355629	0.000182813	0.00300669	0.529654	0.00012684	0.00208612	0.454165	7.08539e-05	0.000652025	0.126657	0.13099	0.337499
TXN	-0.222971	0.0163502	0.0609979	-0.18227	0.0856427	0.207915	-0.398406	0.000351376	0.00213869	-0.195458	0.0513155	0.194952
TCIRG1	-0.0318011	0.614099	0.748736	-0.0420318	0.51729	0.662028	0.0861798	0.19999	0.31614	-0.0446427	0.500193	0.713375
CXCL10	-0.343246	0.0109132	0.0455486	-0.162401	0.222747	0.386061	-0.302558	0.0330038	0.0794765	0.0482835	0.730773	0.863743
ACKR4	-0.453415	3.62171e-06	0.000210923	-0.369575	0.00102442	0.00902357	-0.358506	0.00122101	0.00558485	-0.388121	0.000141239	0.00544587
IL17RE	-0.0524553	0.606898	0.743475	0.0485807	0.639265	0.756711	0.116113	0.252851	0.373717	-0.0512448	0.627464	0.804361
CD59	-0.039534	0.533795	0.682022	-0.0497547	0.452858	0.60546	-0.0980617	0.157424	0.26226	-0.0242875	0.724908	0.860759
NFAT5	-0.137405	0.000945468	0.0090228	-0.169399	0.000303153	0.00395009	-0.129372	0.00638081	0.0207242	-0.075428	0.103255	0.288146
MS4A4A	-0.062335	0.60603	0.743475	0.0386368	0.72162	0.804924	0.109165	0.335011	0.454127	0.0992824	0.373868	0.607143
CSF3R	-0.0268512	0.763547	0.862898	-0.0224308	0.797426	0.856125	0.276218	0.00420805	0.0147449	0.0165529	0.840966	0.928667
C3AR1	-0.0179786	0.901053	0.950224	0.0465192	0.757023	0.826524	0.0367661	0.796642	0.857666	0.0826889	0.57146	0.764376
ATP6AP2	-0.0771933	0.0108302	0.0454985	-0.085384	0.0170585	0.0708938	-0.0987287	0.0105425	0.0313437	-0.113777	0.00306139	0.0366311
IL18BP	0.133774	0.168709	0.304701	0.144451	0.0861357	0.207915	0.466517	9.00307e-05	0.000764766	0.0832717	0.190566	0.41495
CD38	0.126318	0.136159	0.26445	0.0346003	0.700422	0.788103	0.0934645	0.306173	0.424905	0.090283	0.299665	0.539955
BDKRB2	-0.247645	0.00966247	0.0419612	-0.216699	0.0241204	0.0896396	-0.0402786	0.683984	0.774113	-0.0869258	0.348254	0.583949
TMEM140	0.012282	0.899132	0.949967	0.0961095	0.353564	0.51085	0.415738	4.62953e-05	0.000483339	0.188998	0.0123001	0.0773004
NLRC5	0.147622	0.0833661	0.190094	0.215727	0.0158389	0.0672717	0.450695	2.36941e-05	0.00030526	0.0671331	0.357575	0.595702
NCF2	-0.136955	0.0295015	0.0914723	-0.167601	0.0219329	0.0835178	-0.108339	0.116422	0.208803	-0.0847748	0.177475	0.40228
TNFSF13B	-0.337177	0.00106836	0.00938707	-0.341069	0.000654147	0.00732834	-0.347628	0.000602889	0.00323634	-0.236986	0.0163453	0.0929039
C1QBP	-0.00489102	0.919381	0.959085	-0.000481932	0.991443	0.993002	-0.0966718	0.0613968	0.127238	0.0236299	0.611225	0.791418
MX1	-0.369301	0.0451364	0.123725	-0.394253	0.0288175	0.103129	-0.326074	0.0756838	0.149625	-0.135351	0.491112	0.708166
CSF2RA	-0.30733	0.000232951	0.0034629	-0.317109	0.000480215	0.00573124	-0.433686	1.22973e-05	0.000176033	-0.181394	0.0116519	0.0750573
MIF	0.0121156	0.82078	0.903793	0.0821424	0.145367	0.290357	-0.0235824	0.691367	0.777914	0.0139596	0.798446	0.908941
CGAS	-0.0265823	0.664819	0.793063	0.0830729	0.186217	0.344368	-0.0282303	0.683342	0.774113	0.126247	0.00944453	0.0708795
VCAM1	-0.261689	0.00925884	0.0409005	-0.163326	0.100931	0.22615	-0.128932	0.208809	0.324767	-0.236486	0.0106211	0.0734413
CD45RB	0.0323574	0.467748	0.618066	-0.0619819	0.263557	0.424102	0.00535701	0.911364	0.941824	0.00528139	0.892867	0.958592
THBS1	-0.725654	0.101917	0.21584	-1.01286	0.0477708	0.140406	-1.27382	0.012907	0.0365462	-0.388546	0.356779	0.595658
FCRL4	-0.161943	0.111998	0.230866	-0.1238	0.203987	0.365004	0.00791252	0.937046	0.958119	-0.00826787	0.93097	0.970994
TIMP2	-0.219028	0.0023208	0.0157367	-0.210214	0.00384138	0.0249529	-0.254171	0.000909603	0.0045072	-0.178176	0.00750462	0.0630551
NT5E	0.129037	0.228515	0.372303	0.0490293	0.699618	0.788103	0.129915	0.244498	0.364859	0.112238	0.342294	0.578979
HLA.DRB	-0.00883761	0.904389	0.952371	0.100027	0.187882	0.344972	0.143022	0.174863	0.285166	-0.168285	0.0158483	0.0927295
IL21	-0.41404	4.55164e-05	0.00117281	-0.329755	0.00183545	0.0140476	-0.332181	0.00683069	0.0217289	-0.38147	0.00063288	0.0139776
NCR3	-0.0521774	0.605335	0.743475	0.118482	0.222191	0.386061	0.06353	0.502431	0.619424	0.0183875	0.843064	0.929655
PYCARD	-0.164434	0.00310595	0.0195195	-0.0838785	0.112046	0.238599	-0.0839643	0.135592	0.235472	-0.0739119	0.160878	0.383824
SLC2A3	0.159719	0.0766347	0.177894	0.215265	0.0350122	0.117162	0.301749	0.00369978	0.0133642	0.0703851	0.420739	0.649165
IL11RA	0.206741	0.00787258	0.036957	0.249497	0.000835888	0.00829253	0.393299	5.35624e-06	8.8093e-05	0.145637	0.0392701	0.162335
GATA3	-0.142456	0.0693899	0.16736	-0.114615	0.128317	0.261713	-0.0797192	0.34035	0.456377	-0.043523	0.566756	0.761918
BST2	-0.151618	0.0381043	0.109091	-0.226984	0.000879636	0.00845671	-0.283159	0.000209151	0.00146823	-0.0636412	0.33912	0.576854
IKBKE	0.0829577	0.18245	0.324027	0.00919606	0.879176	0.914674	0.201984	0.00195972	0.00810086	0.225551	5.32314e-05	0.00457199
CBL	-0.0931377	0.0652053	0.161533	-0.0854521	0.0818084	0.203297	-0.0345191	0.501016	0.618667	0.0530213	0.261677	0.500684
TCL1A	0.257348	0.118189	0.236823	0.268727	0.153095	0.300361	0.326524	0.0745309	0.14847	0.123847	0.522586	0.722424
NOTCH1	0.0516114	0.606141	0.743475	0.075849	0.409897	0.567832	0.422823	3.62229e-05	0.00041478	0.165902	0.0538184	0.20195
PSTPIP1	-0.0673233	0.192027	0.334842	-0.0598755	0.248879	0.409895	0.0376416	0.4968	0.614443	0.0654468	0.146823	0.364933
IRF1	-0.00512008	0.947988	0.973167	0.153818	0.102787	0.226861	-0.00416409	0.963161	0.975784	-0.052778	0.475492	0.696217
PIK3R3	-0.17344	0.0697154	0.16736	-0.215586	0.0449427	0.136238	-0.182295	0.0860874	0.168044	-0.0516164	0.561233	0.758449
NFATC4	-0.167374	0.0718309	0.170027	-0.104306	0.237565	0.401833	-0.112869	0.209562	0.325284	-0.0399225	0.680684	0.83123
GPX7	-0.0984115	0.0970661	0.209587	-0.0961591	0.106868	0.232048	0.0248755	0.746698	0.817561	0.0169819	0.779633	0.898709
MARCKS	-0.0470918	0.592502	0.735897	0.114926	0.239264	0.402944	0.100685	0.281049	0.399358	-0.106882	0.171931	0.401519
HSD11B1	-0.276416	0.0107045	0.0452161	-0.169872	0.0975658	0.222473	-0.000683676	0.994724	0.998805	-0.149468	0.161606	0.384375
TRAM1	-0.00822685	0.805705	0.893558	-0.0368589	0.310303	0.469401	-0.101273	0.0095787	0.0292662	-0.0298112	0.450735	0.674094
CXCL5	0.230299	0.190431	0.333794	0.232751	0.190037	0.347278	0.156299	0.362486	0.47816	0.198314	0.311557	0.551106
CCL25	-0.372844	0.141934	0.271518	-0.462813	0.0526968	0.149211	-0.274235	0.293594	0.411549	-0.144325	0.510834	0.719262
TLR8	-0.153767	0.115781	0.234905	-0.247198	0.0214166	0.0819556	-0.202094	0.0372796	0.0865378	0.00723519	0.92904	0.970994
IL1RAPL2	-0.490724	3.12507e-05	0.000862742	-0.329408	0.00411992	0.0261041	-0.338452	0.0102228	0.0305596	-0.351523	0.00517218	0.0481698
HMOX1	0.0200208	0.792534	0.886583	0.0260114	0.722961	0.805257	0.102981	0.24782	0.368394	-0.153511	0.0310009	0.138519
CD8B	0.0180993	0.879176	0.938678	0.0238729	0.839953	0.886433	0.121665	0.284838	0.40326	0.083238	0.469233	0.690335
HPGD	-0.209218	0.0169867	0.0628265	-0.115746	0.226315	0.388759	-0.244387	0.0183307	0.0480008	-0.127233	0.179242	0.402303
CBFB	-0.0479471	0.108207	0.225455	-0.0265979	0.421343	0.577479	0.0675314	0.0439131	0.0970332	-0.0541095	0.0456284	0.181808
AP1M1	-0.114846	0.000214279	0.00328429	-0.117117	0.000921401	0.00864279	-0.170328	5.32496e-05	0.000521037	-0.0453241	0.143816	0.362118
IFI44	-0.0285855	0.869184	0.935391	-0.102414	0.556522	0.697231	-0.0726988	0.70851	0.788842	-0.087359	0.668504	0.821548
IL33	-0.551781	0.041409	0.115975	-0.438838	0.0922482	0.216261	-0.792739	0.0161467	0.0437943	-0.114686	0.672675	0.823155
GBA	-0.157277	0.0403913	0.114788	-0.134282	0.0849376	0.207915	-0.203028	0.0166031	0.0447183	-0.00517998	0.922953	0.970994
CARD17	-0.17641	0.0464596	0.124945	-0.223883	0.00467565	0.0284682	-0.291313	0.000553915	0.0030584	-0.0564695	0.40152	0.63732
PNOC	0.168313	0.0175826	0.0644139	0.0934232	0.288917	0.442243	0.138409	0.115174	0.207046	0.104457	0.195155	0.421381
IL11	-0.0917562	0.415013	0.568804	0.217815	0.0657359	0.17104	0.286513	0.0110322	0.0323026	0.118061	0.306162	0.545307
STAT6	0.164253	0.0946981	0.20737	0.149519	0.100425	0.22615	0.557925	3.937e-07	1.21732e-05	0.235348	0.00273007	0.0345958
PRF1	0.0254058	0.819748	0.903793	0.0874247	0.497651	0.646528	0.14676	0.190096	0.304207	0.138115	0.284852	0.521779
PARP1	0.0234515	0.669596	0.795694	-0.100938	0.0854286	0.207915	-0.000514949	0.992307	0.998805	0.13316	0.00308023	0.0366311
CARD11	0.111069	0.169734	0.304738	0.135874	0.108495	0.233611	0.272715	0.00208186	0.0085147	0.197653	0.016178	0.0927295
DDOST	-0.110451	0.018271	0.0655698	-0.10915	0.0106454	0.0511114	-0.266944	4.79059e-07	1.27694e-05	-0.0815454	0.0161947	0.0927295
FCGRT	-0.0959216	0.149655	0.281469	-0.0293365	0.649167	0.763784	0.102834	0.135141	0.235472	-0.0380767	0.501901	0.713391
CD3D	-0.039518	0.655606	0.788155	-0.00533359	0.952067	0.962023	-0.0608944	0.563408	0.670156	0.178278	0.0736182	0.241221
MTOR	0.0992506	0.0970022	0.209587	0.128152	0.0146916	0.063801	0.359378	4.99901e-07	1.28808e-05	0.103911	0.0241932	0.114732
MAPK1	-0.1723	0.00205033	0.0142784	-0.191745	0.0017569	0.013718	-0.260374	0.000261422	0.00169815	-0.0572909	0.266497	0.506149
PLAUR	0.0793071	0.441632	0.59654	0.2969	0.0323799	0.111243	0.0748975	0.537732	0.652246	-0.129484	0.178072	0.40228
HLA.DQA	0.0928718	0.350505	0.503794	0.128928	0.260338	0.421007	0.167662	0.0952257	0.181856	-0.0188645	0.870538	0.941155
SIGIRR	0.0978072	0.0462757	0.124945	0.0942332	0.0577283	0.158135	0.230744	4.80243e-06	8.09039e-05	0.131631	0.011125	0.0750573
IL23R	-0.00443797	0.965134	0.980353	-0.077835	0.50979	0.65678	-0.0822367	0.433826	0.557056	-0.0441177	0.683972	0.832614
MAP3K1	0.0842883	0.0665326	0.163789	-0.0512819	0.248499	0.409895	0.0106838	0.825222	0.879787	-0.00198433	0.954944	0.977887
MAP2K3	-0.000159548	0.997866	0.997866	0.0938166	0.158399	0.306873	0.0952987	0.133274	0.233608	-0.0390376	0.424843	0.651098
CSF2RB	-0.361953	2.45608e-05	0.00073021	-0.335427	7.8619e-05	0.00144696	-0.413844	6.73176e-05	0.000626946	-0.109116	0.130658	0.337499
IL20RB	-0.106997	0.0934273	0.205753	-0.086334	0.207903	0.369446	-0.00962316	0.876381	0.915463	-0.113724	0.0323616	0.142134
CD84	-0.10405	0.0554855	0.142493	-0.136535	0.0272453	0.0984142	-0.117316	0.0517927	0.110902	-0.0162135	0.789374	0.902918
HLX	-0.123208	0.240558	0.384685	-0.210998	0.0862872	0.207915	-0.177503	0.100287	0.1868	-0.00361661	0.969273	0.983266
IFI35	-0.235864	0.0113156	0.0465262	-0.167319	0.0949858	0.219176	-0.0691586	0.515328	0.631298	-0.063077	0.52336	0.722424
VRK3	-0.0726445	0.13996	0.268459	-0.0193825	0.71689	0.800803	0.0354531	0.403517	0.521603	0.0540504	0.189419	0.41495
GLB1	-0.145345	0.000392224	0.00497411	-0.150041	0.00088266	0.00845671	-0.223559	2.569e-06	4.9646e-05	-0.0411767	0.309634	0.550223
APEX1	0.0511233	0.352824	0.505061	0.0420983	0.442425	0.595809	0.0523686	0.34066	0.456377	0.131354	0.00893725	0.069576
PLIN4	-0.210646	0.0875733	0.195084	-0.0568232	0.638697	0.756711	-0.0486531	0.643833	0.737308	-0.0642717	0.53921	0.736412
ATP6V1B2	-0.117865	0.114497	0.23291	-0.154182	0.0436866	0.135079	-0.182158	0.0366381	0.0855627	0.0925377	0.210121	0.443781
PTPN6	-0.178906	0.00133285	0.011026	-0.156244	0.00594367	0.0325848	-0.207095	0.00136437	0.00609628	-0.0367768	0.456837	0.677802
IRF7	-0.128371	0.20581	0.346604	-0.06763	0.499417	0.646649	0.177498	0.158295	0.26258	-0.00534841	0.955228	0.977887
OASL	-0.198951	0.225285	0.369736	-0.113146	0.505226	0.653077	0.179505	0.360645	0.477361	-0.168829	0.360929	0.598614
HLA.DOB	0.286827	0.00845317	0.0386645	0.240765	0.0444491	0.135807	0.284634	0.0159141	0.0433154	0.178833	0.139016	0.353484
LGALS3	-0.16613	0.0259938	0.0833743	-0.0329143	0.652389	0.764085	-0.215278	0.00277256	0.0108242	-0.188527	0.00598963	0.0532182
IFNA8	-0.327703	0.00191738	0.0137235	-0.346265	0.00799807	0.0412167	-0.414132	0.00153835	0.00670766	-0.448656	0.00022971	0.00723804
CD40LG	0.0833703	0.342818	0.495588	0.000619171	0.994695	0.994695	0.0773678	0.472932	0.591238	0.351333	0.000115731	0.00474971
CCNC	-0.0500374	0.311714	0.462485	-0.0741788	0.0860575	0.207915	-0.189788	0.000546451	0.0030389	-0.0106644	0.789616	0.902918
IL2RB	0.017222	0.847904	0.923134	0.0913969	0.272985	0.428027	0.13104	0.124437	0.220619	-0.00271897	0.977869	0.985518
GSK3B	-0.152292	8.09303e-05	0.00169079	-0.16299	0.000150574	0.00232787	-0.168997	0.00032799	0.00204841	-0.0768845	0.0173333	0.0936394
CSF1R	-0.0458271	0.505908	0.653958	-0.0521038	0.410689	0.567912	-0.039999	0.511392	0.62747	0.00449243	0.947143	0.977887
CREBBP	0.0660015	0.248436	0.391339	0.0425041	0.441815	0.595809	0.209748	0.000560346	0.00307197	0.0331692	0.50229	0.713391
OAS2	-0.176346	0.162694	0.295911	-0.190279	0.103773	0.227888	-0.14559	0.274262	0.39406	0.0494557	0.723393	0.860525
PIK3CB	0.0207062	0.642181	0.775635	-0.0197829	0.660754	0.765762	0.0641392	0.178653	0.289878	-0.00644408	0.875475	0.943852
TRIM56	-0.0433537	0.524287	0.672096	-0.0393661	0.575131	0.707924	0.29069	0.00234824	0.00945411	0.0458561	0.460577	0.682042
HLA.DMB	0.172939	0.000848844	0.00863364	0.19331	0.000209266	0.0029956	0.0795709	0.155266	0.259225	0.000346991	0.994854	0.994854
TAP2	-0.0625131	0.300052	0.45145	-0.0504331	0.449893	0.603762	0.106063	0.138417	0.239366	-0.0945795	0.125479	0.329916
TLR2	-0.126369	0.151608	0.28376	-0.0703817	0.43082	0.58528	-0.041216	0.61328	0.712374	-0.0286189	0.734285	0.863931
OAS3	-0.230164	0.201294	0.341278	-0.154828	0.375852	0.537949	-0.0182011	0.927524	0.953426	-0.112964	0.583493	0.772242
LTC4S	-0.029049	0.740566	0.849682	-0.0564972	0.53094	0.671713	0.0634991	0.442629	0.565541	0.0347321	0.667123	0.821375
CXCL9	-0.51901	6.22319e-05	0.00145472	-0.282865	0.00806343	0.0412783	-0.534584	0.000286687	0.00183148	-0.420042	7.75312e-05	0.00474971
SPI1	-0.103073	0.102517	0.215929	-0.0958333	0.15584	0.303849	-0.00423024	0.950513	0.969323	-0.101873	0.0985579	0.281923
TAP1	-0.170307	0.0219845	0.0745824	-0.0697718	0.402504	0.562632	-0.0038966	0.962128	0.975784	0.00886105	0.90377	0.960954
FOXP3	-0.0401559	0.593097	0.735897	0.0315872	0.660729	0.765762	0.134358	0.056065	0.117921	0.00404488	0.955627	0.977887
CASP5	-0.0747972	0.653401	0.786727	-0.150039	0.4014	0.562106	0.0720017	0.649758	0.741895	0.0692691	0.66694	0.821375
WIPI1	-0.151013	0.0117367	0.04775	-0.178594	0.0364709	0.118954	-0.12228	0.0979465	0.184421	-0.0123862	0.862858	0.938101
PRKCA	0.15298	0.030296	0.0929318	0.0932385	0.187197	0.344972	0.126205	0.0747152	0.14847	0.136729	0.0704005	0.236607
CARD16	-0.0991332	0.259863	0.403361	-0.060285	0.441129	0.595809	-0.0592412	0.468028	0.58827	-0.0421619	0.560504	0.758449
ITK	0.111679	0.148861	0.280657	0.0854802	0.247868	0.409895	0.0932866	0.244115	0.364859	0.236165	0.000878903	0.0162892
EIF3F	-0.0758658	0.0756363	0.176637	-0.0745474	0.0659377	0.17104	-0.195016	2.55145e-05	0.000318108	-0.049775	0.13112	0.337499
TGFBR2	-0.180099	0.000796653	0.00843579	-0.210777	2.91482e-05	0.000832105	-0.0960254	0.055924	0.117921	-0.0211318	0.660509	0.819831
PTK2B	-0.0776273	0.100376	0.213161	-0.0915769	0.0884617	0.210084	-0.0657702	0.175691	0.285914	-0.0102433	0.82008	0.918727
STAT5A	0.0538276	0.198064	0.337977	0.0707988	0.109584	0.234002	0.102173	0.0119079	0.0343462	0.0663266	0.0917211	0.270799
TIFA	-0.131797	0.0408432	0.115648	-0.0942924	0.20598	0.36772	-0.0411475	0.570661	0.676102	-0.0846981	0.178502	0.40228
SORT1	-0.198538	0.0138917	0.0542339	-0.229726	0.000566859	0.00654004	-0.385831	2.48227e-07	9.09128e-06	-0.160773	0.00879809	0.0693972
IFI27	-0.713838	0.06833	0.166622	-0.590574	0.159298	0.307843	-0.736459	0.098294	0.184421	-0.571124	0.17433	0.40226
BATF	0.0425565	0.500652	0.652621	0.118834	0.0708772	0.181418	0.237921	0.000111512	0.000907355	0.193644	0.00198688	0.0292815
SIRPA	-0.310372	0.000424591	0.00529369	-0.303271	0.000544312	0.00637505	-0.460754	6.57562e-06	0.000101659	-0.117024	0.120632	0.321546
CDH1	-0.0236337	0.760976	0.862514	0.0203272	0.813761	0.869093	0.00330636	0.96648	0.977816	-0.104383	0.240989	0.477653
LILRB2	-0.0716298	0.295695	0.447303	-0.0729234	0.20655	0.367888	0.057865	0.358006	0.475496	-0.0342164	0.490668	0.708166
CXCR4	0.706689	9.75002e-15	7.53677e-12	0.865839	2.75141e-14	2.12684e-11	0.601191	5.2763e-08	5.09822e-06	0.326328	0.000563677	0.0136163
MSRA	-0.0750523	0.146374	0.278003	-0.0757992	0.245809	0.409895	-0.0110859	0.868188	0.910597	-0.0771283	0.154691	0.377212
IL27	-0.057354	0.522291	0.670649	-0.0112967	0.902789	0.927762	0.0620217	0.530989	0.647405	-0.105579	0.26031	0.500546
ADAR	-0.195158	0.00161278	0.0123434	-0.139334	0.0457304	0.137547	-0.204615	0.00134436	0.00604182	-0.0882327	0.146423	0.364933
PIK3CA	0.0501421	0.148591	0.280657	0.0169092	0.699469	0.788103	0.0364926	0.379223	0.495887	0.0281667	0.506558	0.715848
NLRP3	0.161111	0.0777475	0.179937	0.226479	0.0122047	0.0554748	0.142579	0.0982618	0.184421	0.00925338	0.912943	0.96479
IFNA14.16	-0.484879	0.000277958	0.00390657	-0.28285	0.0254428	0.0936538	-0.316707	0.0238049	0.0595509	-0.442124	0.0020484	0.0293225
VWF	0.133331	0.213447	0.357131	0.273167	0.0179308	0.0733071	0.119074	0.261603	0.381545	0.142202	0.281378	0.520772
LILRA6	-0.288781	0.00490073	0.0263074	-0.164078	0.0809769	0.202573	-0.0375761	0.672346	0.766554	0.0109205	0.908917	0.963776
PPIA	-0.0172756	0.737988	0.849682	-0.0416836	0.424627	0.579649	-0.167513	0.0102392	0.0305596	-0.0175725	0.746922	0.873481
IFNA1.13	-0.0998346	0.266499	0.410825	-0.0808391	0.467179	0.617453	-0.0999108	0.305939	0.424905	-0.188293	0.0424694	0.172783
S100A12	-0.211303	0.138521	0.267691	-0.148161	0.343993	0.501462	-0.28603	0.0610502	0.12686	-0.163149	0.252319	0.493565
KLRB1	0.0275998	0.753595	0.855402	0.139176	0.160508	0.308639	-0.000151448	0.998805	0.998805	-0.0264085	0.814433	0.917382
CCR7	0.226678	0.0343645	0.102563	0.139598	0.211725	0.375374	0.296153	0.011093	0.032358	0.269692	0.0200516	0.101973
IKBKB	0.0133319	0.779968	0.877606	-0.0260669	0.582764	0.711654	0.183632	0.000967709	0.00470465	0.14343	0.000338666	0.0100688
CCL4.L1.L2	-0.0794834	0.585999	0.730609	0.213959	0.251284	0.409895	0.0317957	0.81875	0.876584	0.083768	0.542479	0.738268
JUN	-0.181959	0.457295	0.607369	0.293428	0.222316	0.386061	0.493573	0.0384505	0.0881967	0.360411	0.141364	0.357106
CX3CL1	-0.104201	0.301627	0.451856	-0.0370162	0.746758	0.821115	0.103867	0.293887	0.411549	0.0247013	0.825885	0.919898
YWHAQ	-0.0941437	0.0951464	0.207763	-0.0969817	0.0885995	0.210084	-0.23815	0.000147246	0.00111132	-0.0637004	0.234128	0.471305
ACSL4	-0.223866	0.00147993	0.012042	-0.303592	5.30292e-05	0.0010422	-0.336812	1.38849e-05	0.00018898	-0.0793437	0.182973	0.405267
CRK	0.127631	0.0164134	0.0609979	0.0568768	0.266421	0.424124	0.24637	4.14185e-05	0.000450936	0.0526531	0.290845	0.528996
ATG12	0.0663754	0.0445374	0.122617	0.0669252	0.054674	0.154244	0.165848	0.000149517	0.00111132	0.0207776	0.570954	0.764376
HAMP	-0.0533016	0.552769	0.699497	-0.0104391	0.89575	0.925044	0.121046	0.202887	0.319447	-0.0147052	0.855812	0.93175
ACKR2	-0.014519	0.874121	0.935391	0.109704	0.278706	0.434355	0.0455408	0.62551	0.723831	0.0387011	0.707169	0.850143
CR1	-0.0881961	0.300188	0.45145	-0.160252	0.10844	0.233611	-0.179607	0.0848521	0.166474	-0.0115627	0.897228	0.959046
CXCL16	-0.0169587	0.848251	0.923134	0.134108	0.156052	0.303849	-0.115291	0.27259	0.392387	-0.145644	0.0831459	0.25604
GAB2	0.0417655	0.573001	0.717876	0.0619772	0.419912	0.576539	0.0853501	0.278884	0.39829	-0.0243557	0.692813	0.8412
TRIM22	-0.00359669	0.974039	0.985222	-0.0287465	0.787808	0.851715	0.225374	0.110503	0.200514	-0.068955	0.512701	0.720578
CXCL13	0.0413609	0.617282	0.751431	0.0870551	0.382566	0.544611	0.0248441	0.799575	0.859627	-0.00359787	0.969156	0.983266
XCR1	0.0398648	0.626884	0.760724	0.024689	0.778451	0.842777	-0.0198625	0.795798	0.857666	-0.0169006	0.815319	0.917382
AIM2	-0.249105	0.0146846	0.0556431	-0.335392	0.00323611	0.0221362	-0.216903	0.0425891	0.0954242	-0.06936	0.452594	0.674094
IL7R	0.0840366	0.366617	0.51691	0.0834812	0.353395	0.51085	0.0719409	0.471728	0.590998	0.272438	0.00114074	0.0200408
GBP2	-0.189666	0.035522	0.104803	-0.26322	0.0131109	0.0582457	-0.323424	0.000777913	0.0039561	-0.207349	0.0152627	0.0914581
PIK3C3	-0.0900197	0.0183222	0.0655698	-0.150091	4.85671e-05	0.0010422	-0.106644	0.00889073	0.0274902	-0.0159722	0.652756	0.819831
TLR3	0.0880775	0.326763	0.479335	0.173895	0.0910876	0.215323	0.143732	0.0966055	0.183931	0.244445	0.014852	0.089692
IL31RA	-0.0668776	0.433857	0.588371	0.162397	0.0579479	0.158135	0.111586	0.251048	0.371886	0.0394517	0.639807	0.813375
HERC5	-0.493897	0.00402357	0.0232106	-0.522534	0.00266455	0.0194761	-0.5973	0.000643714	0.00338628	-0.399281	0.0346634	0.14886
STT3B	-0.0878197	0.0643013	0.159823	-0.159806	0.000712099	0.00764517	-0.24815	1.39351e-05	0.00018898	-0.0488692	0.182624	0.405267
CSF3	-0.0104848	0.915613	0.959085	0.0418574	0.704068	0.789906	0.032146	0.778957	0.844507	0.00394734	0.970953	0.983678
ICOS	0.230176	0.00441006	0.0241772	0.249319	0.00563378	0.0313303	0.176961	0.0349613	0.082899	0.146777	0.0644239	0.219382
RAB31	-0.246877	0.000296187	0.00408844	-0.216409	0.00509249	0.0299586	-0.326538	4.31296e-05	0.000456701	-0.175392	0.00961913	0.0708795
CCL24	-0.112327	0.132501	0.259299	0.016404	0.842044	0.886554	-0.0758786	0.338017	0.455204	-0.0513379	0.517797	0.722404
MS4A2	-0.220518	0.0267685	0.0854033	-0.446566	0.000481928	0.00573124	-0.397643	0.00126866	0.00576868	-0.214232	0.0959296	0.277729
ANPEP	-0.131755	0.195306	0.337977	-0.109511	0.285263	0.440812	-0.0398704	0.707893	0.788842	-0.153535	0.156989	0.378593
VEGFA	0.17078	0.143476	0.273169	0.436821	0.000103944	0.00174672	0.363688	0.00146425	0.00643105	0.0725471	0.430309	0.65478
HLA.A	-0.0962041	0.0310709	0.0945584	-0.089834	0.0820552	0.203297	-0.0660389	0.245037	0.364959	-0.125645	0.0220442	0.109232
FBXO6	-0.318009	0.000137745	0.00248361	-0.0448285	0.644975	0.761169	-0.152837	0.0978381	0.184421	-0.087673	0.271987	0.511547
MAP2K4	-0.0802362	0.160864	0.293966	-0.0924273	0.152882	0.300361	0.00367476	0.953199	0.970781	0.0378743	0.503896	0.713391
RELB	-0.22256	0.0034063	0.0200998	-0.0137443	0.876686	0.913313	-0.245872	0.00304716	0.0116607	-0.117198	0.0514491	0.194952
FGR	-0.0540194	0.376542	0.526341	0.0384118	0.519485	0.663441	0.141541	0.0126737	0.0362843	0.0859704	0.149226	0.369716
PELI2	-0.206843	0.0021178	0.0144943	-0.282543	0.000397563	0.00487804	-0.453819	1.67949e-06	3.65066e-05	-0.225221	0.000147947	0.00544587
IL17C	0.0307888	0.743838	0.849682	0.137174	0.101501	0.22615	0.0338708	0.693268	0.77859	0.10236	0.214057	0.449635
CD163	-0.175259	0.0695003	0.16736	-0.227437	0.0592611	0.159613	-0.15468	0.0999792	0.186676	-0.117867	0.225094	0.462759
CCL3.L1.L3	0.619066	0.00979627	0.0423046	1.35659	5.39303e-05	0.0010422	1.36013	1.51765e-07	7.33213e-06	0.93058	0.000204726	0.00688056
SP100	-0.163757	0.00670426	0.0328	-0.217501	0.000261161	0.00360495	-0.141675	0.023789	0.0595509	-0.0718737	0.233688	0.471305
BCL2	-0.0290164	0.684663	0.806775	0.0314529	0.652102	0.764085	0.21557	0.0127401	0.0363399	-0.0378394	0.617916	0.797411
JAML	-0.0998611	0.203344	0.343949	-0.173762	0.0651243	0.170071	-0.102358	0.203735	0.319447	0.0746821	0.29197	0.529795
NFKB1	-0.0917669	0.0387572	0.110551	0.0262861	0.691225	0.788103	-0.0537142	0.292233	0.411468	0.0692017	0.085533	0.259282
PLCG1	0.151884	0.0250361	0.0813146	0.181498	0.0104341	0.0504098	0.253734	0.00071695	0.00369468	0.212138	0.00372489	0.0383912
IL16	0.0359989	0.504319	0.653958	-0.0160405	0.789834	0.852712	0.0627583	0.258456	0.380545	0.16905	0.00216429	0.0304182
IFNL4	-0.0464168	0.686611	0.807767	0.0562963	0.73321	0.809568	-0.0746464	0.63127	0.728538	-0.00725592	0.951406	0.977887
CEBPB	-0.0759573	0.410153	0.565148	0.0687749	0.42842	0.583044	-0.215875	0.0353532	0.0831243	-0.0265887	0.728668	0.863233
TBX21	-0.0896738	0.388563	0.538278	-0.0843942	0.453508	0.60546	-0.06218	0.553654	0.664557	0.146341	0.235526	0.472178
CXCR6	0.0851158	0.294758	0.446761	0.333067	0.000728903	0.00771838	0.187958	0.0483598	0.105302	0.137517	0.102094	0.285938
PLEKHA1	-0.0160698	0.794784	0.887815	-0.0224637	0.716314	0.800803	-0.0587093	0.380588	0.496113	0.105788	0.0931857	0.273523
HLA.B	-0.14524	0.0111499	0.0460904	-0.0383395	0.532905	0.673098	-0.00348291	0.957043	0.972134	-0.0816928	0.166694	0.394051
IFNAR1	-0.22889	0.000829521	0.0085496	-0.230359	0.00102726	0.00902357	-0.307349	7.82809e-05	0.000695341	-0.0667748	0.253828	0.494229
CXCL8	0.691865	0.000440915	0.00540996	1.19807	1.18245e-07	1.14254e-05	0.65822	0.00575638	0.0190973	0.666229	0.00241324	0.0321626
ALOX5AP	-0.110367	0.269375	0.41397	-0.132748	0.271011	0.426663	-0.243233	0.0475355	0.104093	-0.10802	0.33457	0.572174
PLEK	-0.0668063	0.40784	0.562965	0.124944	0.24326	0.407896	-0.134368	0.150388	0.255494	-0.0208198	0.708659	0.850611
NFE2L2	0.222467	0.000216687	0.00328429	0.165253	0.0225774	0.0855505	0.119906	0.0835041	0.164665	0.0401614	0.503772	0.713391
LTBR	-0.113324	0.113278	0.232264	-0.0359132	0.598622	0.724902	0.207356	0.0129054	0.0365462	0.000922379	0.989702	0.993558
IL10RA	0.0714841	0.114212	0.23291	0.156106	0.0038879	0.0250445	0.0692669	0.154009	0.258241	0.002283	0.962245	0.980006
LILRA5	-0.163016	0.0969766	0.209587	-0.118686	0.227959	0.390715	-0.108622	0.264349	0.384824	-0.190976	0.0284815	0.129507
FASLG	0.100142	0.194702	0.337977	0.13106	0.131724	0.265813	0.277728	0.00113149	0.00539904	0.33581	6.93842e-05	0.00474971
ICAM3	-0.203397	0.0013408	0.011026	-0.194003	0.0110432	0.0523705	-0.286727	0.000503544	0.00284116	-0.0984916	0.154281	0.377212
CCL13	0.0704312	0.423043	0.575725	0.106876	0.250179	0.409895	0.0922957	0.355058	0.472392	-0.0138241	0.869624	0.941155
TLR5	-0.228642	0.0361849	0.105551	-0.205202	0.0433737	0.13465	-0.133988	0.161993	0.266995	0.0284082	0.774851	0.895306
PARP9	-0.35049	0.000874471	0.00866623	-0.345416	0.00163237	0.0128757	-0.277546	0.0074865	0.0235247	-0.198804	0.0471179	0.18678
CD3G	-0.0436595	0.564632	0.709692	-0.0588302	0.467699	0.617453	0.0290335	0.727787	0.799118	0.112772	0.169218	0.398798
DERL1	0.140605	0.000214982	0.00328429	0.128337	0.00153878	0.0123904	0.00985445	0.8294	0.881152	0.0408989	0.239599	0.476649
SOD2	0.0363191	0.664641	0.793063	0.227469	0.0157042	0.0670682	0.240439	0.013572	0.0381498	0.0634565	0.445914	0.671913
RAC2	-0.00144949	0.978234	0.985581	0.0279703	0.592915	0.719503	0.176386	0.00174205	0.00742447	0.0225727	0.655687	0.819831
CCL23	-0.036431	0.746485	0.849827	-0.0481291	0.697035	0.788103	-0.244598	0.0368695	0.0858436	-0.0474023	0.694923	0.841968
LIF	-0.307344	0.00195963	0.0138972	-0.0613867	0.524901	0.66591	0.0456548	0.639931	0.735017	-0.0834729	0.261178	0.500684
NOD2	-0.250727	0.0282792	0.0885013	-0.0895958	0.45205	0.60546	-0.213007	0.0879356	0.170361	-0.316036	0.00815223	0.0656424
EOMES	-0.0609535	0.446626	0.597305	0.0131809	0.892078	0.925044	0.0626261	0.494652	0.612767	0.171315	0.0626197	0.215134
MAFB	0.517438	0.00051525	0.00622326	0.671194	2.24047e-05	0.000692755	0.713772	4.23743e-05	0.000454935	0.246062	0.0824321	0.25604
CCL27	-0.123268	0.188775	0.331643	-0.0234061	0.828711	0.876325	-0.0312605	0.770989	0.83822	-0.00867867	0.92031	0.970532
SSR1	-0.167666	0.00201384	0.0141518	-0.220662	5.94213e-05	0.00112031	-0.379345	1.03268e-07	7.11288e-06	-0.103703	0.00318055	0.036704
NFATC1	0.136926	0.00340359	0.0200998	0.112797	0.0243377	0.0900147	0.195973	0.000128287	0.00100168	0.182907	0.000747109	0.0149389
TRIM21	-0.16719	0.0609409	0.153719	-0.192461	0.0395962	0.12493	-0.126382	0.164582	0.27011	0.0978849	0.241895	0.478223
IL5	-0.27716	0.00718653	0.0342913	-0.252857	0.019911	0.0769558	-0.27901	0.0236813	0.0595509	-0.317061	0.0274971	0.126645
IL2RG	-0.110386	0.00960973	0.0419612	-0.0233787	0.572657	0.70713	-0.0409844	0.328368	0.446882	-0.00028563	0.993629	0.994854
DDAH2	-0.133949	0.0213361	0.0729769	-0.101067	0.0787084	0.198876	-0.0458954	0.448733	0.570511	-0.12669	0.0263575	0.124234
GZMA	-0.0678344	0.473765	0.623885	-0.0997967	0.3714	0.532639	-0.0838268	0.480046	0.597545	0.0391946	0.770339	0.891425
DTX3L	-0.282735	0.000259285	0.00377219	-0.264576	0.000949355	0.00873633	-0.24789	0.000979506	0.00473224	-0.0865766	0.186884	0.412747
NAE1	0.05344	0.377878	0.527256	-0.0192199	0.749363	0.822809	-0.104226	0.11439	0.206115	0.0819231	0.155863	0.378593
ATG3	-0.219439	0.000812269	0.00848492	-0.277647	5.16298e-05	0.0010422	-0.346304	1.76307e-06	3.67033e-05	-0.14194	0.00249109	0.0323561
ATF2	-0.0399793	0.138178	0.267691	-0.0448522	0.0759177	0.193678	-0.0285998	0.334929	0.454127	0.0359707	0.107689	0.295189
RNF31	0.00484045	0.934957	0.968796	0.0735456	0.226039	0.388759	0.246553	0.000341167	0.00209303	0.027578	0.579373	0.772165
IL20	-0.336015	1.39909e-05	0.000515	-0.282011	0.000390695	0.00487109	-0.32554	5.83735e-05	0.000564034	-0.221215	0.00675666	0.0593511
VSIR	-0.114893	0.126434	0.249397	-0.0209257	0.756883	0.826524	0.019239	0.802606	0.861686	-0.0794141	0.27367	0.513463
GNLY	-0.136581	0.343001	0.495588	-0.0674923	0.690164	0.788103	-0.0747344	0.631463	0.728538	-0.158689	0.39001	0.625473
IL1RN	-0.0971893	0.453479	0.604379	0.245399	0.196366	0.356317	0.0583781	0.718688	0.79321	-0.0902761	0.393887	0.627783
ITGAL	-0.0433858	0.217421	0.361434	-0.00455626	0.898469	0.926022	-0.0345023	0.352372	0.469627	0.0049157	0.889809	0.956638
GZMB	-0.0282372	0.802297	0.891057	-0.0977107	0.404888	0.564943	-0.0671348	0.563521	0.670156	-0.0211932	0.882892	0.950523
TMPRSS2	-0.139767	0.158301	0.290604	0.0131072	0.896324	0.925044	0.0582345	0.558112	0.667833	-0.0503596	0.626765	0.804361
SEM1	-0.0198844	0.608875	0.744716	-0.0391919	0.42257	0.578135	0.016214	0.714168	0.790906	0.0548791	0.226658	0.46474
IL10RB	0.00285681	0.975025	0.985222	0.0385095	0.62099	0.743073	0.368231	0.000400173	0.00234533	0.0766888	0.282246	0.520772
CCR6	0.162633	0.258082	0.401404	0.100595	0.640219	0.756711	0.194276	0.318809	0.436949	0.201183	0.322168	0.561824
DEFB103A.B	-0.0578421	0.59239	0.735897	-0.00183996	0.987226	0.991073	-0.113532	0.305668	0.424905	-0.0479073	0.641549	0.813375
NOS2	-0.156042	0.0473545	0.126224	-0.0893623	0.315039	0.474358	-0.171632	0.0853375	0.167002	-0.125323	0.157706	0.378593
SMAD4	0.202116	7.32197e-05	0.00157219	0.116413	0.0109871	0.0523705	0.289096	3.03333e-09	7.81589e-07	0.169491	5.10742e-05	0.00457199
CD36	-0.100439	0.25469	0.398438	-0.0823504	0.265544	0.424102	-0.135199	0.11018	0.200399	-0.0935593	0.269555	0.510142
RELA	-0.0978048	0.07269	0.171309	-0.0197161	0.729064	0.809277	-0.155266	0.0139108	0.0389603	-0.158567	0.00129735	0.0218012
GUCY1A1	-0.115971	0.229701	0.372711	-0.0400483	0.669363	0.772265	-0.109409	0.287365	0.406094	-0.0937819	0.360063	0.598556
CAP1	-0.114386	0.0194961	0.067885	-0.122509	0.0354108	0.117479	-0.182294	0.00089404	0.00445866	-0.0859286	0.0574825	0.204253
RB1CC1	-0.082788	0.0836793	0.190247	-0.102346	0.0824516	0.203627	-0.143088	0.0260059	0.0640208	-0.0645375	0.177089	0.40228
HCST	-0.00183517	0.968957	0.982944	0.0931023	0.0360237	0.118495	0.137389	0.0108819	0.0321058	0.0106684	0.819802	0.918727
RAB7A	-0.312879	7.03268e-05	0.00155322	-0.371711	3.03305e-05	0.000832105	-0.555085	1.03934e-07	7.11288e-06	-0.224478	0.000105373	0.00474971
BNIP3	0.0517523	0.351287	0.503794	0.0274985	0.62804	0.750348	0.0712285	0.283978	0.402779	0.18068	0.0006789	0.0141994
CCL28	-0.0227978	0.710693	0.827358	0.00387496	0.945621	0.956761	-0.0848232	0.151169	0.255707	-0.121066	0.0739646	0.241243
BCL6	-0.10683	0.247496	0.391236	-0.12784	0.172316	0.324089	0.151348	0.0992556	0.185774	0.0256597	0.767814	0.891095
CD209	-0.0221249	0.81136	0.897255	0.0230423	0.80555	0.863648	0.00915077	0.921389	0.950141	-0.142523	0.173209	0.402074
MEFV	-0.133111	0.0941074	0.206662	-0.117385	0.118646	0.2499	0.0306649	0.701283	0.784114	-0.040794	0.566109	0.761918
CXCL6	-0.243859	0.00718209	0.0342913	-0.115063	0.242351	0.407255	-0.222852	0.0344899	0.0822861	-0.212809	0.0363571	0.153758
ULK1	0.0130504	0.874887	0.935391	0.100764	0.229229	0.392023	0.252313	0.00308698	0.0117548	0.125151	0.106103	0.292566
VAMP3	-0.0459136	0.379831	0.529026	0.0397824	0.499304	0.646649	-0.105464	0.12151	0.216423	-0.117809	0.089175	0.267179
AGT	-0.1811	0.00417351	0.0233777	-0.179379	0.0320069	0.111103	-0.13144	0.0675448	0.138127	-0.0673398	0.343754	0.580179
FPR1	-0.273509	0.00357439	0.0209318	-0.124693	0.177568	0.329952	-0.31087	0.00325526	0.0122747	-0.124604	0.158279	0.378792
TOLLIP	0.104104	0.0132961	0.052707	0.0321769	0.456589	0.608044	0.112566	0.00887972	0.0274902	0.15079	0.001387	0.0223365
CD2	-0.128007	0.0680968	0.166579	-0.121624	0.121657	0.252797	-0.0729342	0.39703	0.515806	0.119944	0.0980292	0.281697
IL37	-0.22632	0.00327433	0.0197739	-0.258747	0.00762052	0.0398018	-0.350974	0.000251814	0.00166369	-0.213112	0.00332934	0.0374419
CTSS	-0.28448	0.000165989	0.00285132	-0.267119	0.000360627	0.00456992	-0.444134	2.02155e-07	8.30214e-06	-0.21209	0.000234089	0.00723804
MAPK8	-0.0393725	0.293984	0.446463	-0.102791	0.0283289	0.101852	-0.179725	0.00120059	0.00557011	0.0248585	0.553738	0.750946
TRIM5	-0.180185	0.0116435	0.0476214	-0.221802	0.00181465	0.0140273	-0.20377	0.00320238	0.0121345	-0.0271085	0.67162	0.823155
ACVR1	-0.0495287	0.310585	0.461696	-0.0782315	0.130295	0.263659	-0.114967	0.0227779	0.0577289	-0.03455	0.41456	0.646563
ISG15	-0.18987	0.32408	0.47717	-0.13954	0.464179	0.615455	0.19064	0.426005	0.547923	-0.231213	0.313055	0.552491
IFNA5	-0.130451	0.134662	0.262862	-0.135502	0.198791	0.358195	-0.159931	0.135861	0.235472	-0.0962129	0.282955	0.520772
NKG7	-0.0277281	0.797243	0.887933	0.00266301	0.982082	0.98719	0.00973934	0.930286	0.954726	0.00962732	0.942696	0.977111
CCL5	0.00469935	0.961172	0.977613	0.104174	0.377563	0.53848	0.0169748	0.870121	0.911387	0.00895491	0.942981	0.977111
AHR	-0.313877	6.39852e-05	0.00145472	-0.15482	0.045619	0.137547	-0.337219	7.74645e-05	0.000695341	-0.283949	0.000432336	0.0123776
IL17D	-0.354544	0.000790753	0.00843579	-0.287703	0.0122669	0.0554748	-0.274759	0.00984506	0.0299615	-0.253202	0.0160855	0.0927295
IL36G	-0.297093	0.0500133	0.131498	-0.358302	0.078727	0.198876	-0.449779	0.0329284	0.0794765	-0.394177	0.0265619	0.124439
CCL8	-0.241765	0.00517983	0.0268726	-0.21598	0.00725865	0.0381696	-0.279467	0.0013951	0.00619776	-0.160304	0.036604	0.153777
IL22RA1	-0.351549	2.04615e-05	0.00065903	-0.227177	0.014953	0.0645737	-0.295987	0.00133406	0.00603056	-0.186376	0.0169657	0.0936394
CCL1	-0.233863	0.0160829	0.0603497	-0.278554	0.00282582	0.01984	-0.290531	0.00333837	0.012527	-0.184025	0.0172803	0.0936394
MAP3K3	-0.18079	0.000205165	0.00328429	-0.136729	0.00553165	0.0309853	-0.196815	0.000125552	0.000990324	-0.0983479	0.0168432	0.0936394
CYSTM1	-0.0569291	0.520992	0.670095	0.0107688	0.90761	0.930481	0.0339851	0.688254	0.775746	-0.0466382	0.59213	0.778429
XAF1	-0.386017	0.00511839	0.0268726	-0.357562	0.0132046	0.0583268	-0.303319	0.0397519	0.0909118	-0.082688	0.571552	0.764376
NOX1	-0.205269	0.0177543	0.0647362	-0.236464	0.0116412	0.0542087	-0.328009	0.000330789	0.00204841	-0.197854	0.0136953	0.084344
PSAP	-0.245454	0.00644183	0.0319668	-0.249431	0.00461312	0.0284682	-0.544987	1.28823e-07	7.11288e-06	-0.182852	0.00570297	0.0517568
CD22	0.266059	0.0212532	0.0729769	0.267832	0.0395862	0.12493	0.37927	0.00227706	0.00921552	0.124681	0.283902	0.521274
LTB	-0.00963633	0.860557	0.929065	-0.0208625	0.699532	0.788103	0.148919	0.0245214	0.0608549	0.0561237	0.304072	0.545307
IFNA4.7.10.17.21	-0.278911	0.0233822	0.0779071	-0.276829	0.0408432	0.12834	-0.365471	0.00688198	0.0218023	-0.332262	0.00200766	0.0292815
SMAD5	-0.066758	0.196301	0.337977	-0.172652	0.00326458	0.0221362	-0.240989	1.02833e-05	0.000152865	-0.0815304	0.134125	0.342175
RBPJ	-0.247102	0.00153427	0.0121497	-0.325885	4.13663e-05	0.000968975	-0.474787	2.56862e-07	9.09128e-06	-0.181948	0.00318133	0.036704
GADD45B	-0.21069	0.071926	0.170027	0.255752	0.08634	0.207915	0.193851	0.186289	0.298758	-0.236495	0.0549269	0.203897
AKT1	0.000724955	0.98787	0.98915	-0.0306829	0.52011	0.663441	0.0712513	0.222572	0.340992	-0.0828601	0.0571867	0.204253
HK3	-0.0592069	0.420093	0.574746	-0.0729269	0.328727	0.485863	-0.0662448	0.336618	0.454765	-0.0578357	0.392386	0.627783
DEFA4	-0.332398	0.0730601	0.171658	-0.31517	0.160145	0.308639	-0.150086	0.518293	0.633925	0.115249	0.58322	0.772242
SELE	-0.175107	0.187321	0.329838	-0.185437	0.152196	0.300121	-0.186652	0.107492	0.197366	-0.196147	0.0736457	0.241221
CCL18	0.29772	0.248966	0.391339	0.99762	0.00534078	0.030356	0.919193	0.00115319	0.00543603	0.630849	0.0181234	0.0951547
STAT2	-0.150188	0.0315225	0.0952313	-0.173734	0.019072	0.0752176	-0.119579	0.119733	0.21375	-0.0656096	0.341469	0.578849
IRF4	0.134788	0.0691046	0.16736	0.0285545	0.730088	0.809277	0.0147222	0.836476	0.885095	0.0802136	0.224987	0.462759
PFKFB3	0.504196	1.9762e-05	0.00065903	0.623747	1.73409e-05	0.000582806	0.688164	9.87232e-07	2.38478e-05	0.244159	0.0275244	0.126645
F5	-0.269901	0.01096	0.0455486	-0.274687	0.0330629	0.113087	-0.390261	0.0017299	0.00742447	-0.137408	0.197448	0.424322
APP	-0.0172858	0.744433	0.849682	-0.0314136	0.542536	0.68303	-0.123808	0.0425492	0.0954242	0.00245048	0.962257	0.980006
PLAT	-0.175287	0.5451	0.693023	-0.316825	0.315421	0.474358	-0.304425	0.347584	0.464069	-0.104823	0.69769	0.842679
HLA.DQB1	0.652969	0.216927	0.361389	0.571252	0.323604	0.480305	0.556417	0.307909	0.426548	0.443074	0.451765	0.674094
IL5RA	-0.252054	0.0872183	0.194855	-0.331078	0.0463153	0.138766	-0.72487	0.000123334	0.000982854	-0.134703	0.411488	0.645488
FCRL2	0.435591	0.000626536	0.00712225	0.343129	0.00970394	0.0481518	0.556976	0.00016803	0.00122535	0.325373	0.0116409	0.0750573
RPS6KA1	-0.137574	0.0129865	0.051745	-0.126782	0.0444034	0.135807	-0.090232	0.107787	0.19744	0.044386	0.372795	0.606675
CXCL17	0.0989984	0.357601	0.508135	0.0515591	0.662931	0.767135	0.0967634	0.265984	0.385751	0.00264164	0.976689	0.985518
CASP10	0.00744336	0.871596	0.935391	-0.0348995	0.399859	0.560963	-0.00404642	0.92187	0.950141	0.0713289	0.0561561	0.203897
ETS1	0.0655766	0.330583	0.483064	0.0696881	0.320052	0.480305	0.0955774	0.151174	0.255707	0.0965361	0.151513	0.371928
TLR4	0.0217506	0.841686	0.921563	-0.0434292	0.694756	0.788103	-0.0476366	0.649036	0.741895	0.0924312	0.321674	0.561824
IFNL1	-0.00912049	0.959104	0.977414	-0.0304949	0.842972	0.886554	-0.0299717	0.821383	0.878187	-0.10877	0.455076	0.676488
IL2	-0.198183	0.0961059	0.209267	-0.142138	0.251672	0.409895	-0.132861	0.229146	0.348681	-0.292507	0.00791192	0.0650629
CD247	0.118103	0.117137	0.2358	0.19207	0.00899973	0.0457683	0.151068	0.0280912	0.0687168	0.265082	0.000201795	0.00688056
IL27RA	-0.00351496	0.953385	0.974823	0.0620666	0.271866	0.427139	0.210201	0.00116668	0.00546574	0.12728	0.0105241	0.0734413
IL26	-0.163162	0.213043	0.357131	-0.0928583	0.511702	0.658146	-0.246408	0.0428751	0.0955113	-0.196272	0.082423	0.25604
STAT5B	-0.148588	0.0146035	0.0556084	-0.122056	0.0669586	0.17253	-0.234858	0.00174806	0.00742447	-0.027012	0.643966	0.813375
LIMK2	-0.0529731	0.560582	0.7069	-0.0479837	0.64834	0.763784	-0.127567	0.190473	0.304207	-0.0753436	0.364667	0.601039
IL7	-0.0106337	0.899581	0.949967	0.0352557	0.694154	0.788103	0.11827	0.135528	0.235472	0.0657006	0.369596	0.604783
NCR1	-0.0680474	0.36712	0.51691	-0.0169628	0.816363	0.869093	-0.0805205	0.257776	0.380269	-0.0195896	0.820038	0.918727
TYROBP	0.0069222	0.91721	0.959085	0.0843101	0.200264	0.36001	0.120011	0.159374	0.263803	-0.0955375	0.19052	0.41495
CXCR1	0.264249	0.0180378	0.0652601	0.131237	0.30796	0.467234	0.438907	0.000258989	0.00169659	0.256891	0.0182086	0.0951547
IL1RL1	-0.064613	0.60619	0.743475	-0.18991	0.173267	0.325086	-0.448705	0.00249405	0.00993763	-0.107149	0.429218	0.654409
TRIM33	-0.175591	4.62234e-06	0.000238204	-0.225577	1.49397e-07	1.28316e-05	-0.221196	7.94236e-06	0.000120381	-0.124909	0.00453056	0.0432361
LCP2	-0.103708	0.0290132	0.0904324	-0.0516919	0.390235	0.552476	-0.144073	0.0153399	0.0421985	-0.0629452	0.0641675	0.219382
LITAF	0.0219495	0.782869	0.878313	0.0607466	0.464003	0.615455	0.153197	0.0629173	0.13004	0.0498187	0.537376	0.735386
RPS6KB1	-0.0099784	0.871712	0.935391	-0.00764367	0.893105	0.925044	0.115885	0.0381218	0.0877028	0.00542561	0.913618	0.96479
CD276	-0.086968	0.437133	0.591776	-0.131482	0.30646	0.466326	-0.0934798	0.335455	0.454127	-0.13809	0.187844	0.413685
PAK1	-0.0929494	0.135215	0.263277	-0.137771	0.0575182	0.158135	-0.0141824	0.826294	0.879787	-0.00514643	0.92842	0.970994
HLA.DPA1	0.0887117	0.182763	0.324027	0.146449	0.0519623	0.148217	0.143805	0.104531	0.192845	-0.0436543	0.535423	0.735231
CCL20	0.211169	0.24325	0.385312	0.586847	0.00265843	0.0194761	0.261337	0.179514	0.290302	0.155237	0.425636	0.651098
KIR2DL3	-0.102662	0.35551	0.507965	-0.125926	0.285701	0.440812	-0.144892	0.21801	0.335034	-0.0681169	0.602657	0.785279
SYK	-0.281036	3.82008e-06	0.000210923	-0.290696	9.13374e-06	0.000371599	-0.370163	1.70018e-06	3.65066e-05	-0.149409	0.00983175	0.0716976
CD3E	0.027517	0.72666	0.842141	0.0735126	0.35716	0.515083	0.107581	0.206058	0.321784	0.185592	0.0268367	0.124968
IFNA6	-0.462576	0.000141974	0.00249422	-0.47786	0.00112634	0.00967399	-0.525149	0.000397309	0.00234533	-0.636826	2.18647e-07	5.6338e-05
NGLY1	-0.0728593	0.0366513	0.106232	-0.101336	0.00490903	0.0294161	-0.0245537	0.543981	0.65498	-0.00062348	0.987583	0.99272
IFNL2.3	0.0289182	0.83788	0.918697	-0.0917265	0.657448	0.76424	-0.0861111	0.541902	0.653494	-0.0231026	0.854961	0.93175
PTGER4	0.0325451	0.578273	0.722353	0.115267	0.0997767	0.22615	0.232126	0.00120337	0.00557011	0.0553975	0.410687	0.645488
CD79A	0.270722	0.0200776	0.0695965	0.268943	0.0441011	0.135807	0.338427	0.00427379	0.0148145	0.1424	0.235784	0.472178
GBP5	-0.28388	0.0331448	0.0996925	-0.349864	0.0358603	0.118462	-0.174426	0.236182	0.354502	-0.224229	0.0810046	0.25604
PECAM1	-0.232693	8.94647e-05	0.00173367	-0.299662	6.46534e-06	0.00027765	-0.35862	3.5754e-06	6.4274e-05	-0.152566	0.00944352	0.0708795
PSMB9	-0.0753647	0.326791	0.479335	-0.0897671	0.252542	0.410115	-0.0891517	0.277736	0.39829	-0.0513777	0.533726	0.735231
IL3RA	-0.114709	0.296404	0.447501	-0.136675	0.264339	0.424102	-0.418766	0.000572953	0.00311896	-0.277786	0.0174208	0.0936394
CCR5	-0.133299	0.150463	0.282301	-0.163359	0.151318	0.299153	-0.14334	0.212585	0.328657	0.07184	0.487703	0.708145
IL36B	-0.201	0.158648	0.290604	-0.1941	0.145201	0.290357	-0.299461	0.0170646	0.0456435	-0.192721	0.0562567	0.203897
CXCL2	0.668708	2.30645e-05	0.000713156	1.16506	6.00353e-08	9.28146e-06	1.18276	1.727e-07	7.85278e-06	0.659192	0.000626061	0.0139776
TXNIP	-0.264125	1.63437e-06	0.000105281	-0.235915	3.44468e-05	0.000832105	-0.222436	0.000176625	0.00126418	-0.162987	0.000753709	0.0149389
CXCR3	0.0842686	0.226224	0.37049	0.1792	0.0507858	0.146059	0.207443	0.0102276	0.0305596	0.218799	0.0100827	0.0723983
RUNX3	0.0963878	0.329125	0.481844	0.216536	0.0161972	0.0684016	0.29528	0.00545399	0.0181721	-0.08142	0.347592	0.583949
SP1	-0.122726	0.00297535	0.0191662	-0.096102	0.0293237	0.104457	-0.0782548	0.0732948	0.1464	-0.0244006	0.535492	0.735231
ALPL	-0.177446	0.218864	0.362274	0.105327	0.482851	0.632616	-0.0881809	0.541412	0.653494	0.148002	0.30496	0.545307
IL12RB2	-0.0305378	0.7387	0.849682	0.0387386	0.665611	0.769084	-0.073458	0.347602	0.464069	-0.099907	0.208508	0.441579
HSP90AA1	0.0160983	0.777163	0.875724	0.0872473	0.154486	0.302323	0.167888	0.030691	0.0743703	0.148373	0.0491618	0.19193
TCF7	0.0393962	0.658933	0.790924	0.0354421	0.68131	0.78371	0.0551585	0.560449	0.66856	0.161644	0.0874798	0.26312
CCR2	-0.29307	0.0259733	0.0833743	-0.396618	0.00467718	0.0284682	-0.354609	0.0100788	0.0304333	0.165978	0.177867	0.40228
AP1G1	0.0205487	0.688109	0.807767	0.0116168	0.850224	0.891755	-0.0632311	0.270604	0.390985	-0.123437	0.00234538	0.0320273
DNAJA2	-0.018159	0.661481	0.792752	-0.00593035	0.881572	0.915934	0.094013	0.0408887	0.0929617	-0.0357519	0.371372	0.605634
MAP3K8	-0.276065	0.00183746	0.0133996	-0.156163	0.103012	0.226861	-0.447834	2.46238e-05	0.000312036	-0.423804	2.0018e-06	0.000386848
NCF4	-0.0429784	0.595917	0.738211	-0.0513001	0.565127	0.70232	0.0782202	0.337103	0.454765	0.0190837	0.807841	0.914606
CTSW	-0.152738	0.238531	0.383335	0.0784898	0.506225	0.653275	-0.0427484	0.714115	0.790906	0.0462234	0.717609	0.858669
IL20RA	-0.0370859	0.747584	0.849827	-0.0357351	0.768515	0.834357	-0.0317908	0.74011	0.811497	-0.00888383	0.932054	0.970994
IFI16	-0.242553	0.0418243	0.116716	-0.35054	0.00525099	0.0300668	-0.311331	0.0062466	0.0204289	0.0642723	0.518673	0.722404
IL36RN	-0.0412013	0.73313	0.848368	-0.159649	0.233361	0.39733	-0.120637	0.251131	0.371886	-0.0844469	0.423928	0.651098
SOCS1	0.382344	1.0193e-05	0.000414693	0.502691	8.12228e-07	5.70775e-05	0.605343	8.80872e-08	7.11288e-06	0.240204	0.00714054	0.0613293
NLRC4	-0.156281	0.158464	0.290604	-0.125334	0.261635	0.422221	-0.131514	0.215893	0.33244	0.102935	0.287903	0.52488
CCL16	-0.0157238	0.883547	0.940778	-0.0270726	0.815919	0.869093	-0.0474713	0.594819	0.69666	0.0387412	0.654822	0.819831
UBA52	-0.100409	0.0251435	0.0813217	-0.0314127	0.472227	0.620802	-0.153947	0.00365516	0.0133536	-0.0503643	0.282858	0.520772
XCL1.2	0.124369	0.219777	0.363007	0.224415	0.0580965	0.158135	0.133481	0.178877	0.289878	0.0472953	0.661946	0.820007
RGMA	-0.0290951	0.797025	0.887933	-0.13683	0.268714	0.42585	-0.0684252	0.503502	0.619756	-0.132755	0.172794	0.402074
CXCL1	0.163059	0.142257	0.271518	0.260723	0.039513	0.12493	0.206021	0.122913	0.218418	0.293138	0.0114274	0.0750573
BPI	-0.0912536	0.552901	0.699497	0.00974751	0.956615	0.965357	0.132995	0.463201	0.585056	0.194326	0.285592	0.521898
AKT2	-0.0105397	0.721214	0.837085	0.0133283	0.657239	0.76424	-0.082844	0.0219446	0.0561695	-0.00255729	0.9262	0.970994
PELI1	-0.155308	0.0621678	0.15552	-0.107452	0.284971	0.440812	-0.201606	0.0467381	0.102638	-0.331368	0.000110871	0.00474971
IL6R	-0.179887	0.00925949	0.0409005	-0.216001	0.00984216	0.0481518	-0.128092	0.1312	0.23102	0.00567952	0.939934	0.976571
TNFSF10	-0.148587	0.229991	0.372711	-0.204463	0.099928	0.22615	0.0486136	0.70195	0.784114	0.117637	0.27058	0.510142
TRIM25	-0.00744031	0.932162	0.968497	-0.051758	0.559251	0.699446	0.16686	0.0516299	0.110861	0.0158322	0.847684	0.931034
RASGRP4	-0.0399988	0.644964	0.77778	-0.0194773	0.818959	0.869093	0.224822	0.00784868	0.0245629	0.0620732	0.398553	0.633913
TNFRSF18	-0.00979467	0.917315	0.959085	0.0371106	0.675927	0.778676	0.0389794	0.682296	0.774113	-0.0575554	0.469749	0.690335
MGAM	0.012826	0.918564	0.959085	0.0163426	0.912551	0.933072	0.186705	0.152473	0.256779	0.153742	0.256252	0.496607
LAT	0.0217426	0.771522	0.870637	0.0271917	0.690517	0.788103	0.13506	0.0639425	0.131807	0.177459	0.0101152	0.0723983
IL13RA2	-0.136818	0.306823	0.458751	-0.16143	0.277176	0.433718	-0.113085	0.366655	0.482835	-0.258251	0.0284649	0.129507
IFNK	-0.117842	0.237673	0.383335	-0.096519	0.343629	0.501462	-0.138363	0.157903	0.262492	-0.143068	0.114674	0.309941
ALOX5	-0.181243	0.00809945	0.0377161	-0.183709	0.0230717	0.0865748	-0.137963	0.0559186	0.117921	-0.0707733	0.26306	0.50085
PTPRC	-0.0683918	0.0676047	0.1659	-0.0807641	0.062167	0.165707	-0.0560197	0.22341	0.341296	0.00322249	0.934906	0.972655
TRAF3	0.0868243	0.035819	0.105278	0.135326	0.0262615	0.0957554	0.144343	0.00115331	0.00543603	0.0351569	0.393256	0.627783
UBE2N	0.119422	0.000986608	0.00926266	0.148779	0.000141948	0.0022393	0.0366671	0.360134	0.477361	0.0900087	0.01422	0.0865519
IL2RA	-0.15141	0.0444165	0.122617	-0.166373	0.0474337	0.140406	-0.138254	0.103905	0.19215	-0.0503991	0.520672	0.722424
CCL14	-0.103657	0.420951	0.574903	-0.0850136	0.535069	0.674729	-0.12148	0.293415	0.411549	-0.12971	0.260108	0.500546
IL15RA	-0.0718136	0.620449	0.754099	0.075778	0.550898	0.69243	0.0669818	0.571144	0.676102	-0.052598	0.643219	0.813375
CEACAM3	0.157299	0.24908	0.391339	0.187276	0.120789	0.252351	0.866752	2.58743e-07	9.09128e-06	0.257685	0.011055	0.0750573
IL13RA1	-0.368404	9.12771e-06	0.000391984	-0.36646	3.34236e-05	0.000832105	-0.458323	3.08947e-07	1.03833e-05	-0.198029	0.00424745	0.0415605
NEU1	-0.0675595	0.190929	0.33391	-0.0176555	0.730757	0.809277	-0.0856698	0.140054	0.241118	0.0313935	0.493611	0.708166
IL1F10	-0.158861	0.169912	0.304738	-0.109692	0.331992	0.489752	-0.170242	0.0974785	0.184421	-0.0936186	0.338911	0.576854
CTSG	0.00951178	0.930461	0.96803	-0.0565859	0.657464	0.76424	0.0324836	0.795927	0.857666	-0.0651185	0.581289	0.772242
IFIH1	0.103634	0.266797	0.410825	0.3854	0.000189976	0.00277078	0.456856	3.11739e-05	0.00037073	0.192523	0.050932	0.194903
EVL	0.0222868	0.70187	0.819555	0.015199	0.791119	0.852908	0.0736611	0.212524	0.328657	0.116283	0.0502718	0.1943
HLA.DRA	-0.00507787	0.929729	0.96803	-0.0236554	0.696561	0.788103	-0.237996	0.000931562	0.00458661	-0.156332	0.0207695	0.104934
CD70	-0.00621146	0.946197	0.973167	0.0675474	0.516837	0.662028	0.0318949	0.682286	0.774113	0.00963754	0.897535	0.959046
EIF2AK2	-0.291642	0.00483701	0.0261469	-0.336586	0.00136657	0.0112139	-0.33531	0.00183976	0.00772898	-0.212077	0.0598667	0.208868
IL1R2	-0.0809683	0.421861	0.57513	-0.0118977	0.914455	0.933783	0.0661938	0.538335	0.652246	-0.120084	0.252848	0.493565
HMGB1	-0.182472	0.000539185	0.00641216	-0.08149	0.106495	0.231888	-0.256991	1.85178e-06	3.67033e-05	-0.110546	0.0154397	0.0918068
IFNA2	-0.139265	0.275452	0.421632	-0.0689817	0.588961	0.715829	-0.133188	0.203364	0.319447	-0.0799035	0.426204	0.651098
TRIM6	-0.214636	0.0454647	0.123851	-0.216698	0.0650061	0.170071	-0.205959	0.0331469	0.0795731	-0.261854	0.00830948	0.0662189
HDC	-0.0116241	0.905553	0.952371	-0.125397	0.28753	0.441871	-0.178416	0.138807	0.239503	-0.193765	0.113297	0.308377
IL1RAP	-0.0647245	0.465955	0.616752	-0.105981	0.269944	0.42585	-0.127969	0.204637	0.320211	-0.148936	0.119727	0.32135
RIPK2	-0.129555	0.112402	0.231083	-0.0883297	0.335248	0.492674	-0.356923	0.000376708	0.00227496	-0.250652	0.00187385	0.0284017
PDHB	-0.0203917	0.708047	0.82552	-0.113495	0.0509934	0.146059	-0.151553	0.0139817	0.0390176	0.0825405	0.0656973	0.221764
OSM	1.137	1.95941e-07	1.89328e-05	1.54089	9.42752e-12	3.64373e-09	1.77509	3.23054e-12	2.49721e-09	1.0897	3.29254e-06	0.000509027
PIK3R6	0.122883	0.186401	0.328968	0.0589693	0.578456	0.710177	0.165187	0.0908544	0.175138	0.0706396	0.408962	0.645159
KIR2DL1	-0.106708	0.323449	0.47717	-0.156762	0.175369	0.327441	-0.206343	0.0553794	0.117605	-0.109037	0.356706	0.595658
CD69	0.366432	0.00314543	0.0195679	0.738102	1.54068e-06	9.16113e-05	0.50227	0.000400495	0.00234533	0.0901145	0.564515	0.761554
SELENOS	0.0494848	0.449055	0.599516	0.0657789	0.344472	0.501462	0.111185	0.0939711	0.180696	0.0651516	0.243016	0.479212
IDO1	-0.0262437	0.845643	0.923134	-0.18142	0.24831	0.409895	-0.418103	0.00471345	0.0161217	-0.0583537	0.701332	0.845756
IL12A	-0.0366181	0.715862	0.832123	-0.0124152	0.902793	0.927762	-0.111837	0.195915	0.31097	-0.125643	0.122864	0.326369
PRKCD	-0.13823	0.0371954	0.107284	-0.0713513	0.269769	0.42585	0.0331126	0.596729	0.697112	0.0238805	0.683692	0.832614
PDCD1LG2	-0.509249	0.023508	0.07799	-0.553062	0.00955565	0.0481518	-0.383962	0.0491219	0.106661	-0.409991	0.0137482	0.084344
LAMP3	-0.081285	0.386589	0.536505	-0.0548111	0.574472	0.707924	-0.0963028	0.31642	0.435995	-0.239499	0.0158268	0.0927295
HLA.E	-0.146573	0.00409984	0.0233028	-0.0598628	0.229936	0.392364	-0.100267	0.0595811	0.124476	-0.0697725	0.145406	0.363901
HSP90B1	-0.105938	0.0380785	0.109091	-0.174462	0.00101117	0.00902357	-0.173336	0.00414423	0.0146278	-0.0401775	0.49346	0.708166
ATG4A	-0.0651326	0.154781	0.28738	-0.10209	0.0553524	0.154939	-0.0703231	0.100949	0.187581	-0.0187739	0.659547	0.819831
BECN1	-0.0725464	0.122742	0.243907	-0.0637156	0.108307	0.233611	-0.121276	0.00543705	0.0181721	-0.0278388	0.435538	0.661435
CD44	-0.0427112	0.517445	0.667755	0.005229	0.922152	0.939161	0.201237	0.015508	0.0425096	-0.0881061	0.101281	0.285731
PDCD1	-0.0447548	0.738381	0.849682	-0.0327278	0.797081	0.856125	0.00029285	0.997864	0.998805	-0.0660389	0.584022	0.772242
FAM30A	0.274409	0.00157018	0.0122601	0.202334	0.0386806	0.124584	0.275754	0.00285687	0.0110973	-0.0048105	0.957532	0.977887
IRAK1	-0.0711693	0.118258	0.236823	-0.021552	0.579269	0.710177	-0.129227	0.0109302	0.0321258	-0.0943464	0.023663	0.114732
ADGRG3	0.174521	0.0843154	0.191131	0.191342	0.0797276	0.200747	0.39409	0.000513961	0.00287893	0.0652042	0.495655	0.709521
CCR1	-0.0499356	0.688639	0.807767	-0.0955454	0.468082	0.617453	0.024124	0.850319	0.895499	0.132745	0.305486	0.545307
GCA	-0.254787	0.00934514	0.0410443	-0.332468	0.00285764	0.01984	-0.360051	0.000586552	0.00317066	-0.0736321	0.3681	0.604122
TXK	0.0646134	0.314623	0.465907	0.0504442	0.484861	0.633505	-0.0061166	0.931259	0.954726	0.0640253	0.327311	0.564098
BCL3	0.261323	0.0185994	0.066255	0.421708	0.000993361	0.00902357	0.607746	5.61135e-06	9.03662e-05	0.041998	0.658902	0.819831
TLR6	-0.277793	0.00101593	0.00934898	-0.340362	0.000306605	0.00395009	-0.25275	0.00678469	0.0216718	-0.00486566	0.952581	0.977887
PSMB8	-0.0200971	0.674997	0.800265	0.0303129	0.523664	0.665777	-0.0421443	0.423095	0.545088	0.0751512	0.095713	0.277729
ALOX15	0.0783074	0.663533	0.793063	-0.169859	0.394084	0.555888	-0.42414	0.0419391	0.0945159	0.00193811	0.992449	0.994854
IL12B	-0.213782	0.385067	0.535354	-0.245273	0.334804	0.492674	-0.450857	0.113673	0.205301	-0.216922	0.361647	0.598614
CASP4	-0.071603	0.391651	0.541586	-0.108277	0.198078	0.358195	-0.00597006	0.937048	0.958119	0.0792369	0.247922	0.487643
ACKR3	-0.159269	0.117008	0.2358	-0.166539	0.101519	0.22615	-0.0980067	0.319851	0.437601	-0.0282413	0.748095	0.873531
CCL7	-0.163929	0.207754	0.349116	-0.126754	0.352945	0.51085	-0.0968232	0.321777	0.438683	-0.104515	0.339545	0.576854
CD27	0.0467786	0.63591	0.770467	0.0317322	0.73194	0.809427	0.117121	0.281016	0.399358	0.301469	0.00160944	0.024882
MAPK13	-0.0806548	0.183859	0.325225	-0.104105	0.125311	0.256259	-0.00123904	0.986144	0.995156	0.0134964	0.838457	0.927221
GBP1	-0.26284	0.0598349	0.152313	-0.269213	0.100981	0.22615	-0.175678	0.243145	0.364246	-0.0648936	0.639222	0.813375
TNFSF9	-0.150631	0.413263	0.567411	-0.208071	0.250837	0.409895	-0.125077	0.444574	0.56697	-0.161652	0.332428	0.569772
CD4	-0.142314	0.00454297	0.0247304	-0.134705	0.00669419	0.0359348	-0.240093	5.988e-05	0.00056992	-0.0519569	0.304493	0.545307
CRP	-0.0543967	0.670113	0.795694	-0.123355	0.321241	0.480305	-0.149186	0.213154	0.328878	-0.144046	0.175784	0.40228
ADGRE5	-0.0170765	0.810713	0.897255	0.0269267	0.703421	0.789906	0.17087	0.0224744	0.0571471	0.0317529	0.657313	0.819831
LAMP1	-0.0989772	0.0145232	0.0555763	-0.0407756	0.322701	0.480305	-0.155862	0.00154458	0.00670766	-0.0565922	0.133197	0.340931
MAF	-0.14141	0.0366932	0.106232	-0.115534	0.121159	0.252441	-0.000404977	0.995441	0.998805	-0.0164138	0.811908	0.916212
LAT2	-0.0607905	0.333466	0.486357	-0.0994335	0.194798	0.354303	-0.0489542	0.486504	0.60364	0.00893773	0.898886	0.959046
IRAK3	-0.0641557	0.457046	0.607369	0.078245	0.352304	0.51085	0.109053	0.203236	0.319447	0.0368392	0.653167	0.819831
LAG3	-0.118015	0.288714	0.441059	-0.0799903	0.474959	0.623333	-0.0554825	0.594475	0.69666	-0.0566422	0.626702	0.804361
SERPINA1	-0.183554	0.0268474	0.0854033	-0.174162	0.0267	0.0968973	-0.306267	0.000434149	0.00250446	-0.116807	0.0897132	0.267754
KIR3DL1.2	-0.184167	0.155606	0.287759	-0.052857	0.689756	0.788103	-0.266811	0.0723986	0.145361	-0.224438	0.157106	0.378593
ACOX1	-0.194044	0.0127178	0.0512023	-0.220138	0.0190549	0.0752176	-0.26841	0.00594931	0.0196531	-0.035006	0.673006	0.823155
FOXO1	0.164429	0.00133648	0.011026	0.132117	0.00653226	0.0353107	0.21195	1.36775e-05	0.00018898	0.0807696	0.0859374	0.259491
PIK3CG	-0.115223	0.00502142	0.0267693	-0.180017	8.23697e-05	0.00148074	-0.168314	8.15406e-05	0.000708212	-0.0831966	0.0341946	0.148375
LCN2	-0.315676	0.0533889	0.138489	-0.0736276	0.698438	0.788103	-0.173079	0.376307	0.493025	0.0606492	0.733114	0.863867
EIF2AK3	0.225293	0.00165196	0.0125192	0.313343	0.000772141	0.0079582	0.250993	0.00180034	0.00760473	-0.01405	0.852213	0.93175
IL4R	-0.00198229	0.980861	0.985581	0.0928758	0.336642	0.493784	0.0305653	0.709244	0.788842	-0.0107466	0.898154	0.959046
NPC2	-0.0883323	0.0995237	0.212309	-0.0860292	0.0881223	0.210084	-0.186208	0.000732236	0.00374846	-0.189404	0.00132648	0.0218164
MAP3K5	-0.236142	6.02631e-05	0.00145472	-0.27967	2.6664e-05	0.000792742	-0.268243	2.68624e-05	0.000329597	-0.076399	0.120618	0.321546
CSF1	-0.411102	0.000173455	0.00291479	-0.312652	0.00462875	0.0284682	-0.477671	6.04572e-05	0.00056992	-0.296613	0.0102705	0.072836
CD86	-0.173269	0.03542	0.104803	-0.259749	0.000672094	0.00733009	-0.390969	1.56507e-06	3.55822e-05	-0.137193	0.0443712	0.178012
SMAD3	0.0833634	0.169741	0.304738	0.103438	0.0975275	0.222473	0.126066	0.0453171	0.0998009	-0.0188468	0.749982	0.874413
FCGR1A.B	-0.419579	0.0138529	0.0542339	-0.405986	0.0181608	0.0733071	-0.462969	0.00423462	0.0147449	-0.251827	0.0850332	0.258782
FAS	-0.233348	0.00517005	0.0268726	-0.265668	0.00359359	0.0239469	-0.37594	4.68958e-05	0.000483339	-0.100401	0.18222	0.405267
PSMB10	-0.170236	9.03176e-05	0.00173367	-0.0580535	0.215032	0.379496	-0.111737	0.0220534	0.0562617	-0.0798049	0.079515	0.25604
ATG10	-0.0130702	0.825419	0.906319	-0.13607	0.0308953	0.108646	-0.141259	0.0167923	0.0450711	-0.00724152	0.903551	0.960954
RNF135	-0.194987	0.00274768	0.0178484	-0.141899	0.0187301	0.0746307	-0.321574	2.83671e-05	0.000342622	-0.0128845	0.809302	0.914606
RSAD2	-0.512249	0.0631335	0.157426	-0.54707	0.0555214	0.154939	-0.389968	0.193395	0.308235	-0.356612	0.257067	0.496783
STING1	-0.0621702	0.197387	0.337977	-0.030708	0.561048	0.6995	0.0602695	0.261347	0.381545	0.113654	0.0402586	0.164656
SLC11A1	0.0177344	0.872638	0.935391	0.117732	0.286714	0.441494	0.3317	0.00411777	0.0146011	0.0949601	0.363053	0.599657
MS4A7	-0.210542	0.0514067	0.134185	-0.210184	0.0316788	0.110804	-0.271939	0.00512227	0.0172153	-0.0147987	0.867485	0.940486
TBK1	-0.127933	0.00788862	0.036957	-0.182254	0.000286578	0.0038864	-0.195784	0.000170083	0.00122873	-0.0628026	0.175671	0.40228
LAMP2	-0.261024	0.000319567	0.00433377	-0.261052	0.00137315	0.0112139	-0.444134	4.65682e-07	1.27694e-05	-0.212014	0.000679663	0.0141994
RIPK3	0.0951333	0.0466325	0.124945	0.0360427	0.493561	0.642294	0.0855794	0.0755189	0.149625	0.115532	0.0240788	0.114732
EPHX2	-0.0181046	0.860242	0.929065	-0.0511386	0.600056	0.724902	-0.0292395	0.786409	0.850201	0.0687517	0.496793	0.709835
TCN2	-0.136995	0.128061	0.251247	-0.114018	0.213147	0.377032	-0.24322	0.00699279	0.022063	-0.172808	0.0527079	0.198747
CD6	-0.113996	0.364713	0.516343	0.0981781	0.523557	0.665777	0.0369983	0.810265	0.868703	-0.16072	0.311485	0.551106
ACSL3	0.0845438	0.192328	0.334842	0.105519	0.0642304	0.169454	0.123767	0.0353389	0.0831243	0.115396	0.0430433	0.174201
MLKL	-0.0693016	0.240011	0.384685	-0.147691	0.0260748	0.0955251	-0.107115	0.0952802	0.181856	-0.0575737	0.279432	0.520485
HAVCR2	-0.0201612	0.784387	0.87874	0.0164315	0.823266	0.871759	-0.152284	0.0276748	0.067913	0.0539289	0.463623	0.685241
TGFB2	-0.0236761	0.852143	0.92515	0.0653214	0.587044	0.714662	0.00954513	0.924842	0.951935	-0.00586812	0.947558	0.977887
DDX58	-0.428911	0.000570377	0.00658062	-0.502056	0.000168202	0.00250039	-0.469607	0.00012254	0.000982854	-0.178333	0.119495	0.32135
REL	-0.00214667	0.973084	0.985222	0.0157156	0.845083	0.887567	-0.126225	0.0650062	0.133643	-0.184296	0.0012307	0.0211407
CCR9	-0.00579279	0.955278	0.975469	0.0753963	0.457017	0.608044	0.0119181	0.901757	0.936906	-0.0194272	0.853151	0.93175
ADORA2A	0.139547	0.227649	0.372035	0.437405	0.00450016	0.0282815	0.331463	0.0106607	0.0315737	0.0396017	0.666271	0.821375
ITPR3	-0.0403202	0.933986	0.968796	0.360542	0.416792	0.573274	0.514407	0.265577	0.385751	0.485952	0.256334	0.496607
BLK	0.173117	0.0822028	0.187996	0.172617	0.122739	0.253682	0.151357	0.145001	0.246917	0.0763064	0.450081	0.674094
NDUFS8	-0.136136	0.0121095	0.0490084	-0.0365953	0.485168	0.633505	-0.0448836	0.457688	0.579039	-0.0548644	0.277757	0.518614
IL1R1	-0.240281	0.0140104	0.0544222	-0.268553	0.0162819	0.0684016	-0.385063	0.00063629	0.00338628	-0.14795	0.0988371	0.281923
MAPK14	-0.0610013	0.412365	0.567185	-0.0387779	0.604605	0.725876	-0.0431479	0.560117	0.66856	0.0850848	0.20393	0.435362
CD45R0	-0.240717	0.00107178	0.00938707	-0.24338	0.00577733	0.0318991	-0.280839	0.000697929	0.00364527	-0.0783627	0.20818	0.441579
JAK1	-0.0561066	0.0849515	0.19201	-0.061849	0.0925345	0.216261	-0.0710133	0.0702366	0.142041	-0.067293	0.0934154	0.273523
PRKCQ	0.0716135	0.35743	0.508135	0.0356001	0.636845	0.756711	0.182596	0.02322	0.0586571	0.0245244	0.739745	0.866398
MAVS	-0.00615634	0.883576	0.940778	-0.0335428	0.440313	0.595809	0.0415935	0.339963	0.456377	0.0417262	0.407308	0.643863
MYD88	0.0401568	0.545991	0.693023	0.135497	0.0320518	0.111103	0.240043	0.000331243	0.00204841	0.105313	0.0735685	0.241221
IL1RAPL1	-0.100829	0.243065	0.385312	-0.143208	0.10426	0.228309	-0.149072	0.125704	0.222356	-0.140147	0.105279	0.291687
C5	-0.0941305	0.0763664	0.177805	-0.0727715	0.281381	0.437641	-0.0717239	0.259923	0.381253	-0.0512387	0.419516	0.648571
LCK	-0.00177435	0.981332	0.985581	-0.0138258	0.85243	0.892857	0.0402006	0.607404	0.707113	0.165284	0.023992	0.114732
FPR2	-0.0856882	0.443429	0.59654	0.0234461	0.840563	0.886433	0.0568435	0.621974	0.720818	0.0726313	0.515858	0.722388
CSF2	-0.284764	0.0610503	0.153719	-0.546099	0.0126179	0.0567071	-0.43195	0.0303153	0.0736908	-0.19868	0.224612	0.462759
IL22	-0.327839	0.000263517	0.00377219	-0.171718	0.0632213	0.167536	-0.19003	0.0508723	0.109538	-0.191262	0.0392712	0.162335
CCL21	-0.182023	0.0515561	0.134185	-0.259693	0.0302161	0.107143	-0.133387	0.233471	0.352237	-0.139321	0.212158	0.446861
CBLB	-0.0326067	0.603398	0.743475	-0.0668721	0.325341	0.481779	-0.0073749	0.909491	0.941147	-0.0361312	0.592021	0.778429
IL9R	-0.148111	0.126473	0.249397	-0.176708	0.104569	0.228339	-0.121328	0.135663	0.235472	-0.102144	0.22777	0.465784
APOBEC3G	-0.162342	0.0191918	0.067741	-0.153346	0.0205609	0.0790725	-0.118753	0.0969742	0.18418	0.0142951	0.847927	0.931034
IFNW1	-0.181491	0.0315384	0.0952313	-0.169184	0.056528	0.15718	-0.0618028	0.470063	0.589868	-0.131376	0.106353	0.292566
IL17A	-0.17226	0.0866048	0.194609	-0.171434	0.0853131	0.207915	-0.0793692	0.399766	0.51762	-0.201735	0.019612	0.101067
ATF6	-0.127395	0.022282	0.0751467	-0.197355	0.000256115	0.00359958	-0.169437	0.0036623	0.0133536	-0.0627419	0.223713	0.462759
CUL1	-0.104977	0.0602826	0.152782	-0.127969	0.0186232	0.0745894	-0.166565	0.00340084	0.0126998	0.0351834	0.406126	0.64331
LRG1	-0.345611	0.000785257	0.00843579	-0.234351	0.0490065	0.142951	-0.218793	0.0378037	0.0872305	-0.187995	0.0623902	0.215134
C2	-0.0826523	0.359789	0.510306	0.0444236	0.634686	0.756711	0.134956	0.152336	0.256779	-0.0181215	0.833203	0.922731
TNFRSF4	-0.0619656	0.37398	0.524658	0.110291	0.102448	0.226861	0.127218	0.0729079	0.146005	0.0945756	0.182312	0.405267
AIF1	-0.124111	0.0445737	0.122617	-0.0943105	0.113514	0.24106	-0.0963177	0.186143	0.298758	-0.172431	0.0112406	0.0750573
ITGAX	0.00516694	0.95209	0.974823	0.0867244	0.308266	0.467234	0.148216	0.0865131	0.16845	0.0487001	0.541614	0.738268
CD274	-0.20532	0.103987	0.218429	-0.245159	0.0934346	0.216892	-0.151488	0.233665	0.352237	-0.0704644	0.550974	0.748511
HCK	0.01356	0.860378	0.929065	0.0435929	0.552171	0.692903	0.26665	0.000210832	0.00146823	0.150117	0.0190414	0.0987851
CTSZ	-0.169244	0.00308963	0.0195195	-0.168751	0.00276211	0.01984	-0.229585	0.000101918	0.000856333	-0.0955974	0.0609701	0.211345
MVP	0.0244372	0.744791	0.849682	0.0534213	0.408342	0.567241	0.361607	2.32266e-05	0.000304307	0.10309	0.0508885	0.194903
IRAK4	-0.0620938	0.158587	0.290604	-0.127258	0.00774768	0.0401943	-0.0439807	0.320997	0.438394	-0.019574	0.624294	0.804298
ITLN1	-0.129629	0.0808457	0.185441	-0.0931373	0.187632	0.344972	-0.0612432	0.465247	0.586681	-0.114431	0.0974743	0.281148
PRCP	-0.0576427	0.223553	0.367673	-0.104283	0.0309212	0.108646	-0.149939	0.00603839	0.0198625	-0.0702266	0.112168	0.306381
MS4A1	0.0138678	0.896301	0.949967	-0.0805147	0.516167	0.662028	0.0233347	0.84245	0.888423	0.0407548	0.729225	0.863233
TGFB1	0.10851	0.139542	0.268367	0.159239	0.0144054	0.0629115	0.357625	0.000148309	0.00111132	-0.0124137	0.824591	0.919898
CTSL	0.0380252	0.677755	0.801077	-0.101987	0.221326	0.386061	-0.0947405	0.22791	0.347484	0.0439014	0.586792	0.774045
IL25	-0.118396	0.114227	0.23291	-0.105258	0.1663	0.315676	-0.00364656	0.956525	0.972134	-0.11254	0.139921	0.35462
KLRK1	-0.143524	0.161834	0.295041	-0.200061	0.0808548	0.202573	-0.159253	0.13215	0.232164	0.0437557	0.710811	0.851871
PLCG2	-0.13673	0.00867	0.0391925	-0.158305	0.00333741	0.0224332	-0.11139	0.041155	0.0932928	-0.0410053	0.380067	0.614627
MRC1	-0.250126	0.00818163	0.0378707	-0.108121	0.217212	0.381603	-0.115441	0.234454	0.352594	-0.162926	0.083801	0.25604
DDX5	-0.0245493	0.611117	0.746277	-0.0120008	0.76471	0.831393	-0.0287925	0.613766	0.712374	0.0797581	0.0582899	0.205745
CXCL11	-0.174981	0.0141541	0.0547056	-0.118275	0.166618	0.315676	-0.0150579	0.830996	0.881152	-0.0507199	0.487253	0.708145
IL3	-0.0863702	0.255145	0.398438	-0.0402935	0.637366	0.756711	-0.000268929	0.997326	0.998805	-0.0451155	0.595187	0.779796
ENTPD1	-0.201172	0.00406849	0.0232959	-0.203121	0.0067766	0.0361263	-0.211981	0.00807007	0.0251539	-0.124781	0.0564476	0.203897
NEO1	-0.156022	0.0275876	0.0866879	-0.146765	0.0572463	0.158135	-0.119871	0.102956	0.190851	-0.118251	0.124544	0.328575
TPP1	0.0718077	0.0619909	0.15552	0.11662	0.0036875	0.0241563	0.162272	4.90105e-05	0.000498489	0.039412	0.317951	0.558581
HLA.DMA	-0.0652145	0.197684	0.337977	-0.00622385	0.903758	0.927762	-0.0911783	0.108548	0.197895	-0.152921	0.00348747	0.0374419
IFNAR2	0.00335635	0.939745	0.971154	-0.054226	0.238151	0.401945	0.0606831	0.19864	0.314649	0.0352521	0.412809	0.645954
JUNB	0.224874	0.0706155	0.16895	0.467091	8.47471e-05	0.00148885	0.698725	1.27853e-07	7.11288e-06	0.380084	0.000981583	0.0176457
C3	-0.0995347	0.1764	0.315641	-0.0958385	0.246682	0.409895	-0.118255	0.0950056	0.181856	-0.106663	0.123697	0.327459
PTGS2	0.525276	0.000994568	0.00926266	0.663584	5.30199e-05	0.0010422	0.709156	7.22175e-05	0.000656755	0.796445	7.39052e-08	4.8517e-05
IL1RL2	-0.22535	0.00507414	0.0268651	-0.152375	0.09282	0.216261	-0.141645	0.106688	0.196357	-0.0945476	0.231329	0.469337
IL18	-0.209813	0.00699069	0.0337738	-0.186607	0.00516889	0.0299586	-0.291774	8.36274e-05	0.000718266	-0.172967	0.0115206	0.0750573
IL6	-0.147019	0.155029	0.28738	-0.00896307	0.933926	0.948652	-0.126916	0.229906	0.34915	-0.177624	0.0343584	0.148375
ICOSLG	0.5173	2.54085e-07	2.1823e-05	0.567067	3.81856e-06	0.000173632	0.413778	0.000111223	0.000907355	0.0234853	0.768901	0.891095
LYN	-0.218939	0.00105093	0.00938707	-0.212153	0.00196783	0.0147683	-0.317156	3.43461e-05	0.000402266	-0.167197	0.00346739	0.0374419
LANCL1	0.11047	0.0219984	0.0745824	0.0555387	0.251876	0.409895	0.0871346	0.0660161	0.135359	0.134477	0.00414319	0.0410601
IRF3	-0.0931505	0.0479652	0.126976	-0.0706437	0.16171	0.310178	0.120423	0.0118975	0.0343462	0.0462561	0.270465	0.510142
IFIT3	-0.339086	0.0856392	0.193	-0.319069	0.132047	0.265813	-0.087616	0.678	0.771861	-0.135756	0.520018	0.722424
IL15	-0.0350486	0.537881	0.684979	-0.0482871	0.39015	0.552476	-0.108406	0.0694538	0.141284	-0.0195485	0.723598	0.860525
TNFSF18	-0.198502	0.0223981	0.0751467	-0.231791	0.0116296	0.0542087	-0.137093	0.0883593	0.170754	-0.230405	0.0043933	0.0424503
IL6ST	0.0697357	0.29086	0.442589	0.0224047	0.752704	0.825306	0.0119331	0.859012	0.903423	0.0620948	0.385286	0.620472
PLAU	0.128348	0.490944	0.642278	0.87484	0.00285302	0.01984	0.658236	0.00358249	0.0132501	-0.0367923	0.808705	0.914606
BDKRB1	-0.151452	0.0910533	0.201098	-0.186983	0.0812892	0.202699	-0.231933	0.0157394	0.0429914	-0.147315	0.0294823	0.133274
SUGT1	-0.0168443	0.667786	0.795375	-0.0988412	0.0384374	0.124318	-0.0751628	0.072286	0.145361	0.0427462	0.293221	0.530819
NAMPT	-0.137356	0.177664	0.316793	-0.128933	0.234941	0.398486	-0.349549	0.00400948	0.0142826	-0.158447	0.0733457	0.241221
MDFIC	-0.064885	0.201323	0.341278	-0.0640359	0.288104	0.441874	-0.0228052	0.697371	0.781258	0.0395558	0.451803	0.674094
TGFB3	-0.125789	0.107561	0.224716	-0.0717256	0.266655	0.424124	-0.0657491	0.314065	0.433521	-0.122997	0.0906051	0.269376
STAT4	-0.0156306	0.81317	0.897972	-0.0163982	0.814465	0.869093	0.0751802	0.301693	0.421716	0.0808529	0.282313	0.520772
DHX58	-0.111395	0.199479	0.339641	-0.0652469	0.396058	0.557655	0.0730771	0.466158	0.586873	-0.0347075	0.697477	0.842679
LRRK2	-0.259766	0.00188976	0.0136522	-0.330495	0.000749754	0.00783189	-0.264771	0.00387709	0.0139395	-0.0731202	0.327885	0.564098
CCL11	-0.263115	0.000653316	0.00731903	-0.261747	0.00632798	0.0344474	-0.0895578	0.230997	0.350119	-0.213463	0.0121283	0.0773004
CPA3	-0.247426	0.020984	0.0724135	-0.35608	0.00267073	0.0194761	-0.527703	5.31481e-05	0.000521037	-0.375304	0.00335262	0.0374419
KLRC1	-0.194887	0.148732	0.280657	-0.0973717	0.567206	0.703773	-0.0858518	0.577324	0.682156	-0.113073	0.509994	0.719262
SIGLEC5	-0.00265162	0.981756	0.985581	0.112702	0.344335	0.501462	0.442895	0.000294109	0.0018635	-0.00594667	0.957646	0.977887
IFI6	-0.455939	0.013631	0.0537591	-0.441783	0.0177919	0.073155	-0.486084	0.0125992	0.0362051	-0.382908	0.0585839	0.205842
ATG13	-0.110993	0.00317014	0.0195679	-0.108173	0.00474137	0.0286334	-0.197219	0.000109023	0.00090618	-0.093324	0.00304882	0.0366311
IFITM3	-0.105476	0.30849	0.460353	-0.0171932	0.863045	0.900316	0.155369	0.184628	0.297328	0.0483859	0.608051	0.78863
ATF4	0.0854532	0.027224	0.0858944	0.0757212	0.0973713	0.222473	0.00585979	0.906997	0.939824	-0.0534543	0.249045	0.488609
LCP1	-0.230578	4.75246e-05	0.00118505	-0.214902	0.00061723	0.00701645	-0.33013	3.45784e-06	6.36408e-05	-0.189389	8.0904e-05	0.00474971
GZMH	-0.365959	0.0461286	0.124945	-0.432254	0.0322193	0.111185	-0.269718	0.16262	0.267458	-0.1705	0.441137	0.666014
SOCS3	-0.153893	0.218469	0.362274	-0.0399067	0.79538	0.856125	0.0758229	0.599928	0.699463	-0.128661	0.323442	0.561824
CCL19	-0.170885	0.0180668	0.0652601	-0.297055	0.00961746	0.0481518	-0.173786	0.0375814	0.0869772	-0.160374	0.0398731	0.163946
IL17RA	-0.149723	0.0353621	0.104803	-0.103607	0.14701	0.292883	0.0263544	0.693982	0.77859	-0.00708217	0.908729	0.963776
SCARB2	-0.0828284	0.126937	0.249675	-0.0134657	0.734162	0.809568	0.0649399	0.233762	0.352237	0.00784217	0.86525	0.93938
KPNB1	-0.0276218	0.578443	0.722353	-0.042873	0.449853	0.603762	0.122229	0.0498088	0.107849	0.0862068	0.0836477	0.25604
WAS	-0.187302	0.000915447	0.0088455	-0.146198	0.00978636	0.0481518	-0.16654	0.00668689	0.0215359	-0.0755627	0.151562	0.371928
FCAR	0.358314	0.00533733	0.027505	0.617156	1.00933e-05	0.000390104	0.781284	4.21928e-08	4.6593e-06	0.252652	0.0311932	0.138577
STAT3	-0.0893753	0.108833	0.225543	-0.0722245	0.224397	0.387184	0.0418668	0.45501	0.576594	0.0187095	0.693201	0.8412
GBP4	-0.120647	0.165653	0.300587	-0.129274	0.24495	0.40984	-0.0996378	0.310044	0.428737	-0.0786197	0.380902	0.614692
CD28	0.26778	0.000558651	0.00654299	0.218415	0.00538913	0.0304073	0.249557	0.00144837	0.00639767	0.190818	0.0198901	0.101821
IL36A	-0.340609	7.62341e-07	5.35718e-05	-0.286522	0.000795058	0.00808658	-0.237008	0.00203084	0.0083502	-0.223572	0.00288271	0.0359409
SELL	-0.355033	0.000672237	0.00742342	-0.353445	0.00189306	0.0143464	-0.546912	1.26971e-06	2.97421e-05	-0.247918	0.00569323	0.0517568
EGLN1	-0.145348	0.0986646	0.211268	-0.140202	0.12447	0.255212	0.059003	0.451822	0.573494	0.0217069	0.783061	0.899415
IL31	-0.219911	0.0069683	0.0337738	-0.113108	0.235071	0.398486	-0.17061	0.0548503	0.116802	-0.060616	0.489197	0.708145
SOD1	-0.0430752	0.461776	0.612269	-0.027097	0.656454	0.76424	-0.145592	0.0258569	0.0638575	0.0309456	0.598284	0.781958
HLA.C	0.086059	0.527731	0.675391	0.246292	0.0509492	0.146059	0.47565	0.000643963	0.00338628	0.0951618	0.475553	0.696217
NTNG2	-0.0722844	0.520574	0.670095	-0.0836756	0.408736	0.567241	0.290116	0.0184614	0.0480495	0.0518114	0.59886	0.781958
LILRA3	-0.159062	0.495139	0.646525	-0.00245384	0.991717	0.993002	-0.0928996	0.726332	0.798655	-0.0889608	0.738617	0.866398
IFNLR1	-0.15483	0.0751762	0.176094	-0.142777	0.12358	0.254063	-0.0375132	0.641245	0.735434	-0.131311	0.12661	0.331761
C5AR1	-0.0585599	0.444629	0.596698	0.00792429	0.931136	0.947063	-0.152855	0.108069	0.197487	-0.0905237	0.224771	0.462759
IL18R1	-0.197431	0.0061012	0.030825	-0.128244	0.148249	0.294592	-0.175159	0.0346645	0.0824481	-0.120254	0.101835	0.285938
MAP2K2	-0.00586438	0.909274	0.954984	0.0141609	0.755087	0.826524	0.192301	0.00186387	0.00778796	-0.00136621	0.972532	0.983988
NRAS	-0.00710285	0.865383	0.932972	0.0103509	0.819624	0.869093	-0.109166	0.00919705	0.0282116	-0.11713	0.00949509	0.0708795
ZBP1	-0.246589	0.0129511	0.051745	-0.179424	0.0963937	0.221763	0.0357377	0.765262	0.833165	-0.155205	0.150272	0.371118
MCL1	-0.272936	8.93649e-05	0.00173367	-0.117875	0.100711	0.22615	-0.067956	0.372941	0.489445	-0.127267	0.0547332	0.203897
ITGAE	-0.180682	0.00843787	0.0386645	-0.0761349	0.321561	0.480305	-0.0853427	0.279267	0.39829	-0.085594	0.294536	0.531954
IL12RB1	-0.0920218	0.0784546	0.181031	-0.0104535	0.859636	0.899186	-0.0378971	0.485303	0.603118	-0.0184985	0.718704	0.858669
IL13	-0.277089	0.000865387	0.00866623	-0.186203	0.058508	0.158135	-0.138011	0.0703773	0.142041	-0.0635441	0.388985	0.625125
IL19	-0.232307	0.00863125	0.0391925	-0.197873	0.0552836	0.154939	-0.237041	0.0189287	0.0491004	-0.191001	0.0353451	0.150949
GSTM4	0.186923	0.105163	0.2203	0.0766732	0.569807	0.704738	0.111898	0.398163	0.516409	0.0961467	0.447345	0.672759
IL17B	-0.183086	0.0686253	0.166816	-0.213074	0.0522623	0.148525	0.0558031	0.540942	0.653494	-0.0811379	0.418994	0.648571
KRAS	-0.113235	0.0240327	0.0787173	-0.152751	0.00511604	0.0299586	-0.183354	0.00298057	0.0115199	-0.0686734	0.173739	0.402097
LDHB	0.0835057	0.22323	0.367673	0.0232196	0.726693	0.80825	0.0961959	0.194197	0.308877	0.175471	0.0106409	0.0734413
DDIT3	0.387775	0.00386592	0.0224688	0.630444	3.40084e-05	0.000832105	0.915544	3.62458e-08	4.6593e-06	0.428185	0.00406083	0.0407666
CXCL12	-0.133484	0.19767	0.337977	-0.220472	0.0500392	0.145415	-0.153738	0.117267	0.209832	-0.139656	0.238014	0.475412
TNFRSF1A	-0.162648	0.0477347	0.1268	-0.124312	0.163371	0.31105	-0.0291215	0.713149	0.790906	0.150198	0.0751332	0.244025
UBE2L6	-0.101479	0.323529	0.47717	-0.0595784	0.601115	0.724902	0.189185	0.141582	0.243206	-0.107089	0.276298	0.51714
OS9	-0.218964	8.36293e-06	0.000391984	-0.239757	1.42894e-05	0.000502076	-0.299968	3.1928e-06	6.0196e-05	-0.129801	0.00348327	0.0374419
CCL15	-0.0734847	0.48674	0.638794	-0.165784	0.258258	0.418519	0.0221237	0.83815	0.885095	0.0353598	0.73225	0.863867
TLR1	-0.0947732	0.301463	0.451856	-0.178519	0.0583217	0.158135	-0.132182	0.142379	0.244033	0.0107892	0.899493	0.959046
MME	-0.224009	0.0411922	0.115975	-0.267404	0.0510167	0.146059	-0.255748	0.0415979	0.0940211	-0.153757	0.176369	0.40228
CD40	0.312112	0.000347405	0.00463007	0.362763	0.000295094	0.00393289	0.368002	7.91592e-05	0.000695341	0.121872	0.127759	0.33364
IKBKG	0.0325612	0.42619	0.578989	-0.016319	0.709703	0.795073	0.0823413	0.0589145	0.123417	0.0209758	0.493793	0.708166
IL32	-0.0912265	0.337514	0.491334	-0.00225847	0.981305	0.98719	-0.0892634	0.369175	0.485327	0.0508321	0.593827	0.779335
RNASEL	-0.0854752	0.340069	0.494123	-0.118464	0.21927	0.384345	0.0284996	0.756283	0.824902	0.227848	0.00369254	0.0383912
IFITM2	-0.374842	9.1954e-05	0.00173367	-0.32596	0.000886149	0.00845671	-0.408652	0.000152968	0.00112614	-0.182791	0.0176395	0.094037
CCL17	-0.326093	0.000385506	0.00497411	-0.275883	0.000836763	0.00829253	-0.254715	0.00369433	0.0133642	-0.193241	0.0050357	0.0474707
IFIT1	-0.494385	0.0509984	0.133633	-0.655229	0.0134169	0.0589277	-0.521043	0.0524469	0.111993	-0.352888	0.197614	0.424322
TAB2	-0.119046	0.00151328	0.0121497	-0.123702	0.00513816	0.0299586	-0.12852	0.00303832	0.0116607	-0.107234	0.00733803	0.062333
ATM	0.0320369	0.56218	0.707761	0.00942144	0.861939	0.900316	0.00419173	0.945791	0.965781	0.12877	0.021621	0.107826
PIK3CD	-0.0823504	0.116828	0.2358	-0.106701	0.0648217	0.170071	0.000298009	0.995718	0.998805	0.0526703	0.346426	0.583415
IL1B	0.808615	8.7153e-06	0.000391984	1.17644	1.16918e-07	1.14254e-05	1.22032	1.2479e-08	1.92925e-06	0.988086	1.25529e-07	4.8517e-05
SPIB	0.16985	0.0886511	0.196917	0.174068	0.119928	0.251231	0.203493	0.0508696	0.109538	0.221771	0.0224352	0.110461
CD19	0.544707	0.242452	0.385312	0.894845	0.0632864	0.167536	1.17487	0.018169	0.0480008	0.570865	0.219594	0.45762
IL1A	-0.103668	0.469476	0.619291	0.186925	0.264885	0.424102	0.098009	0.637556	0.734472	-0.00638137	0.966935	0.983266
STRAP	-0.0944703	0.118989	0.23767	-0.0350617	0.600219	0.724902	-0.265777	0.000269623	0.00173682	-0.185378	0.0015441	0.024359
BCR	-0.00661848	0.892543	0.949017	0.0631331	0.163189	0.31105	0.0824483	0.0844392	0.166085	0.0920953	0.0558026	0.203897
RAB5C	-0.20732	2.66717e-05	0.000763601	-0.160879	0.000673268	0.00733009	-0.282995	1.82435e-06	3.67033e-05	-0.196362	1.50189e-05	0.00165851
PTPN4	0.0137528	0.822838	0.904771	-0.0324857	0.637876	0.756711	0.0421886	0.536509	0.652078	0.0855083	0.239866	0.476649
TRAT1	-0.0214182	0.798335	0.887933	-0.0478075	0.587076	0.714662	-0.0205577	0.824853	0.879787	0.135091	0.104689	0.291095
EBI3	-0.11971	0.0997003	0.212309	-0.0304134	0.764405	0.831393	0.0114551	0.88956	0.926725	-0.00127544	0.986511	0.99272
NFATC2	0.00516546	0.942848	0.971762	0.0594774	0.386595	0.549335	0.145424	0.0398972	0.0909751	0.125094	0.0835485	0.25604
DIABLO	-0.0238888	0.567212	0.711778	0.0798189	0.128967	0.262283	0.0540745	0.318092	0.436741	-0.0163383	0.739451	0.866398
STAT1	-0.255412	0.00986048	0.0423453	-0.219255	0.0608778	0.162832	-0.220115	0.0427164	0.0954328	-0.179959	0.083026	0.25604
IL34	-0.188252	0.0170804	0.0628722	-0.269225	0.00365398	0.0241413	-0.226547	0.00640952	0.0207304	-0.12196	0.0917845	0.270799
CCRL2	0.286178	0.00168683	0.0126594	0.540352	5.05022e-05	0.0010422	0.465089	0.000185122	0.00131283	0.206138	0.0228483	0.111783
CX3CR1	-0.121664	0.356633	0.508135	-0.131208	0.302741	0.461575	0.0594024	0.638522	0.73449	0.301916	0.00800079	0.0651012
TBXAS1	-0.148337	0.0194824	0.067885	-0.115304	0.076564	0.194684	-0.137431	0.0364667	0.0854204	0.00472078	0.929518	0.970994
SAMHD1	-0.310965	1.7824e-07	1.89328e-05	-0.313213	1.53299e-08	3.95e-06	-0.373491	1.05185e-08	1.92925e-06	-0.135825	0.000778941	0.015053
CD8A	0.00698979	0.953171	0.974823	0.00866047	0.944696	0.956761	0.0167487	0.878835	0.916787	0.00877258	0.946138	0.977887
TRAF6	-0.0430566	0.269918	0.413981	-0.0056663	0.89578	0.925044	-0.0963352	0.0191427	0.0494893	-0.163421	6.99696e-05	0.00474971
ITGB2	-0.242647	0.00107328	0.00938707	-0.129502	0.119724	0.251231	-0.284734	0.00215757	0.00877789	-0.0961099	0.19459	0.421339
CD244	0.0973959	0.0297053	0.0914827	0.110171	0.0882303	0.210084	0.116184	0.0183023	0.0480008	0.115743	0.0182185	0.0951547
CXCR2	-0.324238	0.00415535	0.0233777	-0.41567	0.00128431	0.010835	-0.544326	3.96647e-05	0.000444359	-0.0866614	0.378594	0.613529
MAPKAPK2	0.0436812	0.504473	0.653958	0.127493	0.1091	0.233854	-0.0288047	0.687672	0.775746	-0.11233	0.0562864	0.203897
MT2A	-0.10113	0.261922	0.405744	0.00887375	0.919971	0.938176	0.0376571	0.751808	0.821991	-0.167439	0.0997495	0.282441
OAS1	-0.112021	0.443267	0.59654	-0.137087	0.323724	0.480305	-0.0815913	0.588862	0.692832	0.0501052	0.756266	0.880412
JAK3	-0.112505	0.0433947	0.120662	-0.0845249	0.188662	0.345583	0.0165248	0.774798	0.841178	0.0126242	0.832514	0.922731
CASP3	0.0617022	0.123658	0.245097	-0.057004	0.191643	0.349387	-0.0307842	0.507417	0.623583	0.012167	0.780864	0.898709
JAK2	-0.188552	0.00896617	0.0400627	-0.277813	4.9172e-05	0.0010422	-0.317827	1.15355e-05	0.000168244	-0.0982763	0.0444455	0.178012
MKNK1	0.00208735	0.986446	0.989004	-0.0852879	0.602715	0.725699	0.300707	0.0183806	0.0480008	-0.103897	0.438379	0.663145
LTA4H	-0.143285	0.0893429	0.197886	-0.191517	0.0154272	0.0662511	-0.226598	0.00671431	0.0215359	-0.176222	0.0364007	0.153758
IL24	-0.260804	0.0031896	0.0195679	-0.220497	0.0182082	0.0733071	-0.291897	0.00275174	0.0107974	-0.193062	0.0500632	0.1943
TNFRSF17	0.273715	0.0308254	0.094182	0.156897	0.198351	0.358195	0.322804	0.0245624	0.0608549	0.252225	0.0488175	0.191553
AP1S2	-0.182011	0.0087566	0.0393538	-0.187632	0.00163187	0.0128757	-0.317075	6.56939e-06	0.000101659	-0.14359	0.0122477	0.0773004
RHOG	-0.113799	0.023629	0.0780566	-0.0491375	0.405994	0.565465	-0.119262	0.0480646	0.104955	-0.140492	0.00900078	0.069576
ACSL1	-0.143773	0.196367	0.337977	-0.179201	0.158012	0.306873	-0.158476	0.170784	0.27938	-0.0471275	0.648544	0.817822
CD45RA	0.120323	0.0978374	0.210664	0.0480313	0.525492	0.66591	-0.0141078	0.830838	0.881152	-0.0891461	0.262783	0.50085
CALM1	-0.0899096	0.0142678	0.0548708	-0.107462	0.0126934	0.0567166	-0.15585	4.04378e-05	0.000446549	-0.0767804	0.0307528	0.138209
TAB1	0.0603919	0.154875	0.28738	0.0787424	0.0925293	0.216261	0.169508	0.000147572	0.00111132	0.142609	0.00236165	0.0320273
CD79B	0.235261	0.0101124	0.04295	0.190461	0.0684121	0.17569	0.358341	0.000433168	0.00250446	0.219727	0.011387	0.0750573
PLG	-0.187183	0.0295835	0.0914723	-0.207528	0.0362467	0.118723	-0.231882	0.00393286	0.0140745	-0.159197	0.0837808	0.25604
CHUK	-0.0694503	0.0599007	0.152313	-0.0448646	0.28242	0.438375	-0.063904	0.14502	0.246917	-0.0305874	0.419421	0.648571
FCGR3A.B	-0.117926	0.309415	0.460844	-0.208443	0.114067	0.241081	-0.185478	0.129432	0.228427	0.0328193	0.758638	0.881845
THOP1	-0.051138	0.251642	0.394562	-0.0579169	0.176217	0.328232	-0.0936351	0.0340218	0.0814207	0.0389391	0.370068	0.604783
RIPK1	-0.0934452	0.00761152	0.0360963	-0.110003	0.00281277	0.01984	-0.116275	0.00173621	0.00742447	-0.113322	0.000601385	0.0139776
IL17F	-0.38153	1.81928e-05	0.00063923	-0.29907	0.00107321	0.00932123	-0.265639	0.00349773	0.0129988	-0.252884	0.00251147	0.0323561
CCL26	-0.266491	0.108518	0.225495	-0.498806	0.0471123	0.140069	-0.186012	0.362479	0.47816	0.00824106	0.954533	0.977887
FCGR2A	-0.261036	0.00170528	0.0126749	-0.301847	0.00128954	0.010835	-0.324392	0.000240947	0.00161958	-0.157937	0.0337402	0.147351
PRDM1	-0.179956	0.00547312	0.028018	-0.0450426	0.564312	0.70232	-0.026551	0.688437	0.775746	0.00643164	0.924825	0.970994
IGFBP7	-0.175763	0.0191609	0.067741	-0.178992	0.0195032	0.0765276	-0.35339	4.81446e-06	8.09039e-05	-0.0846005	0.204445	0.435362
HLA.DPB1	0.0307837	0.640637	0.77498	-0.0077374	0.912151	0.933072	-0.0503438	0.47478	0.591943	-0.0567157	0.411676	0.645488
RPS6KA3	-0.138125	3.74869e-05	0.000999219	-0.139708	0.00137817	0.0112139	-0.14264	0.000214598	0.00148111	-0.0196918	0.574193	0.766582
TLR7	-0.107636	0.16859	0.304701	-0.118182	0.129275	0.262283	-0.0127131	0.862548	0.905909	0.174796	0.0315182	0.13922
GUCY1B1	0.107513	0.341451	0.4952	0.127256	0.215622	0.379672	0.0205006	0.837421	0.885095	0.0240168	0.822587	0.919898
TIGIT	-0.107578	0.19672	0.337977	-0.0820675	0.41669	0.573274	-0.0252238	0.780891	0.845418	-0.0158448	0.874167	0.943758
IFNB1	-0.502587	0.0042677	0.0237333	-0.448142	0.0174056	0.0719495	-0.593369	0.00422685	0.0147449	-0.201655	0.193191	0.419485
IL21R	0.189415	0.0023638	0.0158889	0.150708	0.0381041	0.123758	0.238716	0.000400174	0.00234533	0.219239	0.000531958	0.0132646
XBP1	-0.0283125	0.556436	0.702818	-0.00194597	0.968731	0.976309	-0.0900426	0.0599197	0.124846	0.0199045	0.641991	0.813375
